# Supplementary material for: Recombination Drives Evolution of Carbapenem-Resistant Klebsiella pneumoniae Sequence Type 11 KL47 to KL64 in China
Source: Microbiol Spectr. 2023 Jan 9;11(1):e01107-22. doi: 10.1128/spectrum.01107-22 (PMC9927301; doi:10.1128/spectrum.01107-22)
Supplement: Supplemental file 1 — Table S1. Download spectrum.01107-22-s0001.xlsx, XLSX file, 0.04 MB [file spectrum.01107-22-s0001.xlsx]

## Sheet: Sheet1
Table S1. Details of 248 isolates used in the genomic analysis
Sample name	Date of isolation	Country	ST	gapA	infB	mdh	pgi	phoE	rpoB	tonB	K-type	O_type	rmpA	rmpA2	Aerobactin operon	Salmochelin operon	blaKPC-2	Accession number	Source/Reference
KP_10042	2013-04-23	China	ST11	3	3	1	1	1	1	4	KL47	OL101	Absent	Present	Present	Absent	Present	WNSY00000000	This study
KP_10275	2013-05-05	China	ST11	3	3	1	1	1	1	4	KL47	OL101	Absent	Present	Present	Absent	Present	WNSX00000000	This study
KP_10280	2013-05-05	China	ST11	3	3	1	1	1	1	4	KL47	OL101	Absent	Present	Present	Absent	Present	WNSW00000000	This study
KP_10632	2013-05-18	China	ST11	3	3	1	1	1	1	4	KL47	OL101	Absent	incomplete	Present	Absent	Present	WNSV00000000	This study
KP_10669	2013-05-20	China	ST11	3	3	1	1	1	1	4	KL47	OL101	Absent	Present	Present	Absent	Present	WNSU00000000	This study
KP_10822	2013-05-20	China	ST11	3	3	1	1	1	1	4	KL47	OL101	Absent	Present	Present	Absent	Present	WNST00000000	This study
KP_11216	2013-06-12	China	ST11	3	3	1	1	1	1	4	KL47	OL101	Absent	Absent	Absent	Absent	Present	WNSS00000000	This study
KP_11254	2013-06-13	China	ST11	3	3	1	1	1	1	4	KL47	OL101	Absent	Absent	Absent	Absent	Present	WNSR00000000	This study
KP_11829	2013-07-09	China	ST11	3	3	1	1	1	1	4	KL47	OL101	Absent	Present	Present	Absent	Present	WNSQ00000000	This study
KP_12100	2013-07-23	China	ST11	3	3	1	1	1	1	4	KL47	OL101	Absent	Absent	Absent	Absent	Present	WNSP00000000	This study
KP_12621	2013-08-19	China	ST11	3	3	1	1	1	1	4	KL47	OL101	Absent	Absent	Absent	Absent	Present	WNSO00000000	This study
KP_12642	2013-08-20	China	ST11	3	3	1	1	1	1	4	KL47	OL101	Absent	Absent	Absent	Absent	Present	WNSN00000000	This study
KP_13930	2013-10-12	China	ST11	3	3	1	1	1	1	4	KL105	O2v2	Absent	Absent	Absent	Absent	Absent	WNSM00000000	This study
KP_14453	2013-11-02	China	ST11	3	3	1	1	1	1	4	KL64	O2v1	Absent	Absent	Absent	Absent	Present	WNSL00000000	This study
KP_15957	2014-01-09	China	ST11	3	3	1	1	1	1	4	KL47	OL101	Absent	Present	Present	Absent	Present	WNSK00000000	This study
KP_16405	2014-02-04	China	ST11	3	3	1	1	1	1	4	KL47	OL101	Absent	Present	Present	Absent	Present	WNSJ00000000	This study
KP_16818	2014-02-20	China	ST11	3	3	1	1	1	1	4	KL47	OL101	Absent	Present	Present	Absent	Present	WNSG00000000	This study
KP_16850	2014-02-20	China	ST11	3	3	1	1	1	1	4	KL47	OL101	Absent	Present	Present	Absent	Present	WNSF00000000	This study
KP_16930	2014-02-24	China	ST11	3	3	1	1	1	1	4	KL47	OL101	Absent	Present	Present	Absent	Present	WNSE00000000	This study
KP_16932	2014-02-24	China	ST11	3	3	1	1	1	1	4	KL47	OL101	Absent	Present	Present	Absent	Present	WNSD00000000	This study
KP_16958	2014-02-25	China	ST11	3	3	1	1	1	1	4	KL47	OL101	Absent	Present	Present	Absent	Present	WNSC00000000	This study
KP_17035	2014-02-27	China	ST11	3	3	1	1	1	1	4	KL103	O2v1	Absent	Absent	Absent	Absent	Present	WNSB00000000	This study
KP_17186	2014-03-03	China	ST11	3	3	1	1	1	1	4	KL47	OL101	Absent	Absent	Absent	Absent	Present	WNSA00000000	This study
KP_17368	2014-03-11	China	ST11	3	3	1	1	1	1	4	KL47	OL101	Absent	Absent	Absent	Absent	Present	WNRZ00000000	This study
KP_17463	2014-03-14	China	ST11	3	3	1	1	1	1	4	KL47	OL101	Absent	Absent	Absent	Absent	Present	WNRY00000000	This study
KP_18003	2014-04-04	China	ST11	3	3	1	1	1	1	4	KL47	OL101	Absent	incomplete	Present	Absent	Present	WNRX00000000	This study
KP_18603	2014-05-01	China	ST11	3	3	1	1	1	1	4	KL64	O2v1	Absent	Absent	Absent	Absent	Present	WNRW00000000	This study
KP_18996	2014-05-21	China	ST11	3	3	1	1	1	1	4	KL64	O2v1	Absent	Absent	Absent	Absent	Present	WNRV00000000	This study
KP_19225	2014-06-02	China	ST11	3	3	1	1	1	1	4	KL64	O2v1	Absent	Absent	Absent	Absent	Present	WNRU00000000	This study
KP_23876	2014-07-14	China	ST11	3	3	1	1	1	1	4	KL47	OL101	Absent	Absent	Absent	Absent	Present	WNRT00000000	This study
KP_23974	2014-07-17	China	ST11	3	3	1	1	1	1	4	KL47	OL101	Absent	Absent	Absent	Absent	Present	WNRS00000000	This study
KP_25577	2014-10-09	China	ST11	3	3	1	1	1	1	4	KL47	OL101	Absent	Absent	Absent	Absent	Present	WNRQ00000000	This study
KP_25972	2014-10-28	China	ST11	3	3	1	1	1	1	4	KL47	OL101	Absent	Absent	Absent	Absent	Present	WNRP00000000	This study
KP_26006	2014-10-29	China	ST11	3	3	1	1	1	1	4	KL47	OL101	Absent	incomplete	Present	Absent	Present	WNRO00000000	This study
KP_26183	2014-11-07	China	ST11	3	3	1	1	1	1	4	KL47	OL101	Absent	incomplete	Present	Absent	Present	WNRN00000000	This study
KP_26444	2014-11-21	China	ST11	3	3	1	1	1	1	4	KL47	OL101	Absent	Absent	Absent	Absent	Present	WNRM00000000	This study
KP_26500	2014-11-25	China	ST11	3	3	1	1	1	1	4	KL64	O2v1	Absent	Absent	Absent	incomplete	Present	WNRL00000000	This study
KP_26529	2014-11-26	China	ST11	3	3	1	1	1	1	4	KL47	OL101	Absent	Absent	Absent	Absent	Present	WNRK00000000	This study
KP_26684	2014-12-03	China	ST11	3	3	1	1	1	1	4	KL47	OL101	Absent	Absent	Absent	Absent	Present	WNRJ00000000	This study
KP_27267	2015-01-04	China	ST11	3	3	1	1	1	1	4	KL47	OL101	Absent	Absent	Absent	Absent	Present	WNRI00000000	This study
KP_27732	2015-01-21	China	ST11	3	3	1	1	1	1	4	KL47	OL101	Absent	Absent	Absent	Absent	Present	WNRH00000000	This study
KP_27734	2015-01-21	China	ST11	3	3	1	1	1	1	4	KL47	OL101	Absent	Absent	Absent	Absent	Present	WNRG00000000	This study
KP_28328	2015-02-15	China	ST11	3	3	1	1	1	1	4	KL47	OL101	Absent	Absent	Absent	Absent	Present	WNRF00000000	This study
KP_28367	2015-02-18	China	ST11	3	3	1	1	1	1	4	KL64	O2v1	Absent	Absent	Absent	Absent	Present	WNRE00000000	This study
KP_28374	2015-02-19	China	ST11	3	3	1	1	1	1	4	KL64	O2v1	Absent	Absent	Absent	Absent	Present	WNRD00000000	This study
KP_28523	2015-02-26	China	ST11	3	3	1	1	1	1	4	KL47	OL101	Absent	Absent	Absent	Absent	Present	WNRC00000000	This study
KP_28606	2015-03-02	China	ST11	3	3	1	1	1	1	4	KL64	O2v1	Absent	Absent	Absent	Absent	Present	WNRB00000000	This study
KP_28669	2015-03-05	China	ST11	3	3	1	1	1	1	4	KL47	OL101	Absent	Absent	Absent	Absent	Present	WNRA00000000	This study
KP_28673	2015-03-05	China	ST11	3	3	1	1	1	1	4	KL47	OL101	Absent	Absent	Absent	Absent	Present	WNQZ00000000	This study
KP_28709	2015-03-06	China	ST11	3	3	1	1	1	1	4	KL47	OL101	Absent	Absent	Absent	Absent	Present	WNQY00000000	This study
KP_28827	2015-03-11	China	ST11	3	3	1	1	1	1	4	KL47	OL101	Absent	Absent	Absent	Absent	Present	WNQX00000000	This study
KP_29007	2015-03-20	China	ST11	3	3	1	1	1	1	4	KL47	OL101	Absent	Absent	Absent	Absent	Present	WNQW00000000	This study
KP_29101	2015-03-25	China	ST11	3	3	1	1	1	1	4	KL47	OL101	Absent	Absent	Absent	Absent	Present	WNQV00000000	This study
KP_29177	2015-03-29	China	ST11	3	3	1	1	1	1	4	KL64	O2v1	Absent	Absent	Absent	Absent	Present	WNQU00000000	This study
KP_29407	2015-04-08	China	ST11	3	3	1	1	1	1	4	KL47	OL101	Absent	Absent	Absent	Absent	Present	WNQT00000000	This study
KP_29450	2015-04-07	China	ST11	3	3	1	1	1	1	4	KL47	OL101	Absent	Absent	Absent	Absent	Present	WNQS00000000	This study
KP_29597	2015-04-15	China	ST11	3	3	1	1	1	1	4	KL64	O2v1	Absent	Absent	Present	Absent	Present	WNQQ00000000	This study
KP_30158	2015-05-10	China	ST11	3	3	1	1	1	1	4	KL64	O2v1	Absent	Absent	Present	Absent	Present	WNQP00000000	This study
KP_30174	2015-05-11	China	ST11	3	3	1	1	1	1	4	KL47	OL101	Absent	Absent	Absent	Absent	Present	WNQO00000000	This study
KP_30233	2015-05-12	China	ST11	3	3	1	1	1	1	4	KL47	OL101	Absent	Absent	Absent	Absent	Present	WNQN00000000	This study
KP_30412	2015-05-21	China	ST11	3	3	1	1	1	1	4	KL47	OL101	Absent	Absent	Absent	Absent	Present	WNQM00000000	This study
KP_30762	2015-06-04	China	ST11	3	3	1	1	1	1	4	KL64	O2v1	Absent	Absent	Absent	Absent	Present	WNQL00000000	This study
KP_30906	2015-06-11	China	ST11	3	3	1	1	1	1	4	KL64	O2v1	Absent	Absent	Absent	Absent	Present	WNQK00000000	This study
KP_31165	2015-06-21	China	ST11	3	3	1	1	1	1	4	KL47	OL101	Absent	Absent	Absent	Absent	Present	WNQJ00000000	This study
KP_31501	2015-07-03	China	ST11	3	3	1	1	1	1	4	KL47	OL101	Absent	Absent	Absent	Absent	Present	WNQI00000000	This study
KP_31558	2015-07-05	China	ST11	3	3	1	1	1	1	4	KL47	OL101	Absent	Absent	Absent	Absent	Present	WNQH00000000	This study
KP_31776	2015-07-12	China	ST11	3	3	1	1	1	1	4	KL64	O2v1	Absent	Absent	Absent	Absent	Present	WNQG00000000	This study
KP_32662	2015-08-11	China	ST11	3	3	1	1	1	1	4	KL64	O2v1	Absent	Absent	Absent	Absent	Present	WNQF00000000	This study
KP_32872	2015-08-13	China	ST11	3	3	1	1	1	1	4	KL47	OL101	Absent	Absent	Absent	Absent	Present	WNQE00000000	This study
KP_33068	2015-08-23	China	ST11	3	3	1	1	1	1	4	KL64	O2v1	Absent	Absent	Absent	Absent	Present	WNQD00000000	This study
KP_33130	2015-08-25	China	ST11	3	3	1	1	1	1	4	KL64	O2v1	Absent	incomplete	Present	Present	Present	WNQC00000000	This study
KP_33229	2015-08-29	China	ST11	3	3	1	1	1	1	4	KL64	O2v1	Absent	incomplete	Present	Absent	Present	WNQB00000000	This study
KP_33316	2015-08-31	China	ST11	3	3	1	1	1	1	4	KL64	O2v1	Absent	Absent	Absent	Absent	Present	WNQA00000000	This study
KP_33367	2015-09-02	China	ST11	3	3	1	1	1	1	4	KL64	O2v1	Present	incomplete	Present	Absent	Present	WNPZ00000000	This study
KP_33433	2015-09-02	China	ST11	3	3	1	1	1	1	4	KL64	O2v1	Absent	Absent	Absent	Absent	Absent	WNPY00000000	This study
KP_34325	2015-10-12	China	ST11	3	3	1	1	1	1	4	KL47	OL101	Absent	Absent	Absent	Absent	Present	WNPX00000000	This study
KP_34395	2015-10-15	China	ST11	3	3	1	1	1	1	4	KL64	O2v1	Absent	Absent	Absent	Absent	Present	WNPW00000000	This study
KP_34435	2015-10-17	China	ST11	3	3	1	1	1	1	4	KL64	O2v1	Absent	Absent	Absent	Absent	Present	WNPV00000000	This study
KP_35218	2015-11-19	China	ST11	3	3	1	1	1	1	4	KL64	O2v1	Absent	Absent	Absent	Absent	Present	WNPU00000000	This study
KP_35319	2015-11-23	China	ST11	3	3	1	1	1	1	4	KL64	O2v1	Absent	Absent	Absent	Absent	Present	WNPT00000000	This study
KP_35738	2015-12-09	China	ST11	3	3	1	1	1	1	4	KL64	O2v1	Absent	Absent	Absent	Absent	Present	WNPS00000000	This study
KP_35923	2015-12-17	China	ST11	3	3	1	1	1	1	4	KL47	OL101	Absent	Absent	Absent	Absent	Present	WNPR00000000	This study
KP_35925	2015-12-17	China	ST11	3	3	1	1	1	1	4	KL64	O2v1	Absent	Absent	Absent	Absent	Present	WNPQ00000000	This study
KP_36086	2015-12-24	China	ST11	3	3	1	1	1	1	4	KL64	O2v1	Absent	Absent	Absent	Absent	Present	WNPP00000000	This study
KP_38044	2016-03-23	China	ST11	3	3	1	1	1	1	4	KL47	OL101	Absent	incomplete	Present	Absent	Present	WNPO00000000	This study
KP_38088	2016-03-25	China	ST11	3	3	1	1	1	1	4	KL64	O2v1	Present	incomplete	Present	Absent	Present	WNPN00000000	This study
KP_38308	2016-04-06	China	ST11	3	3	1	1	1	1	4	KL64	O2v1	Present	incomplete	Present	Absent	Present	WNPM00000000	This study
KP_38394	2016-04-10	China	ST11	3	3	1	1	1	1	4	KL64	O2v1	Present	incomplete	Present	Absent	Present	WNPL00000000	This study
KP_39468	2016-05-26	China	ST11	3	3	1	1	1	1	4	KL64	O2v1	Present	incomplete	Present	Absent	Present	WNPK00000000	This study
KP_39615	2016-06-03	China	ST11	3	3	1	1	1	1	4	KL64	O2v1	Present	incomplete	Present	Absent	Present	WNPJ00000000	This study
KP_40905	2016-08-06	China	ST11	3	3	1	1	1	1	4	KL47	OL101	Absent	Present	Present	Absent	Present	WNPI00000000	This study
KP_41051	2016-08-11	China	ST11	3	3	1	1	1	1	4	KL47	OL101	Absent	Present	Present	Absent	Present	WNPH00000000	This study
KP_41645	2016-09-09	China	ST11	3	3	1	1	1	1	4	KL64	O2v1	Absent	incomplete	Present	Absent	Present	WNPG00000000	This study
KP_41823	2016-09-19	China	ST11	3	3	1	1	1	1	4	KL64	O2v1	Present	incomplete	Present	Absent	Present	WNPF00000000	This study
KP_41827	2016-09-19	China	ST11	3	3	1	1	1	1	4	KL64	O2v1	Present	incomplete	Present	Absent	Present	WNPE00000000	This study
KP_42107	2016-10-02	China	ST11	3	3	1	1	1	1	4	KL64	O2v1	Present	incomplete	Present	Absent	Present	WNPD00000000	This study
KP_42140	2016-10-03	China	ST11	3	3	1	1	1	1	4	KL64	O2v1	Present	incomplete	Present	Absent	Present	WNPC00000000	This study
KP_43161	2016-11-23	China	ST11	3	3	1	1	1	1	4	KL64	O2v1	Present	incomplete	Present	Absent	Present	WNPB00000000	This study
KP_43236	2016-11-26	China	ST11	3	3	1	1	1	1	4	KL64	O2v1	incomplete	incomplete	Present	Present	Present	WNPA00000000	This study
KP_43325	2016-11-30	China	ST11	3	3	1	1	1	1	4	KL64	O2v1	Absent	Absent	Absent	Absent	Present	WNOZ00000000	This study
KP_43390	2016-12-04	China	ST11	3	3	1	1	1	1	4	KL64	O2v1	Present	incomplete	Present	Absent	Present	WNOY00000000	This study
KP_43791	2016-12-15	China	ST11	3	3	1	1	1	1	4	KL64	O2v1	Present	incomplete	Present	Absent	Present	WNOX00000000	This study
KP_43905	2016-12-23	China	ST11	3	3	1	1	1	1	4	KL64	O2v1	Present	incomplete	Present	Absent	Present	WNOW00000000	This study
KP_44195	2017-01-01	China	ST11	3	3	1	1	1	1	4	KL64	O2v1	Present	incomplete	Present	Absent	Present	WNOV00000000	This study
KP_44287	2017-01-04	China	ST11	3	3	1	1	1	1	4	KL64	O2v1	Present	incomplete	Present	Absent	Present	WNOU00000000	This study
KP_44680	2017-01-20	China	ST11	3	3	1	1	1	1	4	KL64	O2v1	Absent	incomplete	Present	Absent	Present	WNOT00000000	This study
KP_44694	2017-01-21	China	ST11	3	3	1	1	1	1	4	KL64	O2v1	Present	incomplete	Present	Absent	Present	WNOS00000000	This study
KP_44741	2017-01-23	China	ST11	3	3	1	1	1	1	4	KL47	OL101	Absent	incomplete	Present	Absent	Present	WNOR00000000	This study
KP_44800	2017-01-26	China	ST11	3	3	1	1	1	1	4	KL64	O2v1	Present	incomplete	Present	Absent	Present	WNOQ00000000	This study
KP_45032	2017-02-08	China	ST11	3	3	1	1	1	1	4	KL64	O2v1	Absent	incomplete	Present	Absent	Present	WNOP00000000	This study
KP_45147	2017-02-10	China	ST11	3	3	1	1	1	1	4	KL47	OL101	Absent	Present	Present	Absent	Present	WNOO00000000	This study
KP_45221	2017-02-15	China	ST11	3	3	1	1	1	1	4	KL64	O2v1	incomplete	incomplete	Present	Present	Present	WNON00000000	This study
KP_45308	2017-02-19	China	ST11	3	3	1	1	1	1	4	KL64	O2v1	Present	incomplete	Present	Absent	Present	WNOM00000000	This study
KP_45347	2017-02-20	China	ST11	3	3	1	1	1	1	4	KL64	O2v1	Present	incomplete	Present	Absent	Present	WNOL00000000	This study
KP_45383	2017-02-21	China	ST11	3	3	1	1	1	1	4	KL64	O2v1	Present	incomplete	Present	Absent	Present	WNOK00000000	This study
KP_45601	2017-03-02	China	ST11	3	3	1	1	1	1	4	KL64	O2v1	Present	incomplete	Present	Absent	Present	WNOJ00000000	This study
KP_45628	2017-03-05	China	ST11	3	3	1	1	1	1	4	KL64	O2v1	Present	incomplete	Present	Absent	Present	WNOI00000000	This study
KP_45733	2017-03-07	China	ST11	3	3	1	1	1	1	4	KL64	O2v1	Present	incomplete	Present	Absent	Present	WNOH00000000	This study
KP_45812	2017-03-09	China	ST11	3	3	1	1	1	1	4	KL64	O2v1	Absent	incomplete	Present	Absent	Present	WNOG00000000	This study
KP_46179	2017-03-20	China	ST11	3	3	1	1	1	1	4	KL64	O2v1	Present	incomplete	Present	Absent	Present	WNOF00000000	This study
KP_46186	2017-03-20	China	ST11	3	3	1	1	1	1	4	KL64	O2v1	Present	incomplete	Present	Absent	Present	WNOE00000000	This study
KP_46472	2017-03-26	China	ST11	3	3	1	1	1	1	4	KL64	O2v1	Present	incomplete	Present	Absent	Present	WNOD00000000	This study
KP_46534	2017-04-01	China	ST11	3	3	1	1	1	1	4	KL47	OL101	Absent	Present	Present	Absent	Present	WNOC00000000	This study
KP_46745	2017-04-07	China	ST11	3	3	1	1	1	1	4	KL64	O2v1	Present	incomplete	Present	Absent	Present	WNOB00000000	This study
KP_46882	2017-04-14	China	ST11	3	3	1	1	1	1	4	KL64	O2v1	Present	incomplete	Present	Absent	Present	WNOA00000000	This study
KP_46892	2017-04-14	China	ST11	3	3	1	1	1	1	4	KL64	O2v1	Present	incomplete	Present	Absent	Present	WNNZ00000000	This study
KP_46893	2017-04-14	China	ST11	3	3	1	1	1	1	4	KL64	O2v1	incomplete	incomplete	Present	Present	Present	WNNY00000000	This study
KP_46894	2017-04-14	China	ST11	3	3	1	1	1	1	4	KL64	O2v1	Present	incomplete	Present	Absent	Present	WNNX00000000	This study
KP_47354	2017-05-04	China	ST11	3	3	1	1	1	1	4	KL64	O2v1	Absent	incomplete	Present	Absent	Present	WNNW00000000	This study
KP_47434	2017-05-06	China	ST11	3	3	1	1	1	1	4	KL64	O2v1	Present	incomplete	Present	Absent	Present	WNNV00000000	This study
KP_47530	2017-05-10	China	ST11	3	3	1	1	1	1	4	KL47	OL101	Absent	Present	Present	Absent	Present	WNNU00000000	This study
KP_48181	2017-02-14	China	ST11	3	3	1	1	1	1	4	KL64	O2v1	Present	incomplete	Present	Absent	Present	WNNT00000000	This study
KP_48241	2017-06-02	China	ST11	3	3	1	1	1	1	4	KL64	O2v1	Present	incomplete	Present	Absent	Present	WNNS00000000	This study
KP_48375	2017-06-07	China	ST11	3	3	1	1	1	1	4	KL64	O2v1	Present	incomplete	Present	Absent	Present	WNNR00000000	This study
KP_48518	2017-06-10	China	ST11	3	3	1	1	1	1	4	KL64	O2v1	Present	incomplete	Present	Absent	Present	WNNQ00000000	This study
KP_48771	2017-06-20	China	ST11	3	3	1	1	1	1	4	KL64	O2v1	incomplete	incomplete	Present	Absent	Present	WNNP00000000	This study
KP_48811	2017-06-22	China	ST11	3	3	1	1	1	1	4	KL64	O2v1	Absent	Absent	Absent	Absent	Present	WNNO00000000	This study
KP_48813	2017-06-22	China	ST11	3	3	1	1	1	1	4	KL64	O2v1	incomplete	incomplete	Present	Present	Present	WNNN00000000	This study
KP_48875	2017-06-23	China	ST11	3	3	1	1	1	1	4	KL64	O2v1	Present	incomplete	Present	Absent	Present	WNNM00000000	This study
KP_4584	2012-03-30	China	ST11	3	3	1	1	1	1	4	KL47	OL101	Absent	Absent	Absent	Absent	Present	WNTJ00000000	This study
KP_4967	2012-04-29	China	ST11	3	3	1	1	1	1	4	KL47	OL101	Absent	Absent	Absent	Absent	Present	WNTI00000000	This study
KP_5181	2012-05-24	China	ST11	3	3	1	1	1	1	4	KL47	OL101	Absent	Absent	Absent	Absent	Present	WNTH00000000	This study
KP_5440	2012-06-29	China	ST11	3	3	1	1	1	1	4	KL64	O2v1	Absent	Absent	Absent	Absent	Present	WNTG00000000	This study
KP_5656	2012-08-03	China	ST11	3	3	1	1	1	1	4	KL47	OL101	Absent	Absent	Absent	Absent	Present	WNTF00000000	This study
KP_8369	2013-01-04	China	ST11	3	3	1	1	1	1	4	KL47	OL101	Absent	Absent	Absent	Absent	Present	WNTE00000000	This study
KP_8781	2013-01-28	China	ST11	3	3	1	1	1	1	4	KL47	OL101	Absent	incomplete	Present	Absent	Present	WNTD00000000	This study
KP_9177	2013-03-02	China	ST11	3	3	1	1	1	1	4	KL47	OL101	Absent	Present	Present	Absent	Present	WNTC00000000	This study
KP_9343	2013-03-15	China	ST11	3	3	1	1	1	1	4	KL47	OL101	Absent	Present	Present	Absent	Present	WNTB00000000	This study
KP_9692	2013-04-06	China	ST11	3	3	1	1	1	1	4	KL47	OL101	Absent	Absent	Present	Absent	Absent	WNTA00000000	This study
KP_9795	2013-04-11	China	ST11	3	3	1	1	1	1	4	KL47	OL101	Absent	Present	Present	Absent	Present	WNSZ00000000	This study
AH10	2015	China	ST11	3	3	1	1	1	1	4	KL47	OL101	Absent	Absent	Absent	Absent	Present	PJPU01000000	Dong N, Zhang R, Liu L, Li R, Lin D, Chan EW, Chen S. Genome analysis of clinical multilocus sequence Type 11 Klebsiella pneumoniae from China. Microb Genom. 2018 Feb;4(2):e000149.
AH11	2015	China	ST11	3	3	1	1	1	1	4	KL47	OL101	Absent	Absent	Absent	Absent	Present	PJPT01000000	Dong N, Zhang R, Liu L, Li R, Lin D, Chan EW, Chen S. Genome analysis of clinical multilocus sequence Type 11 Klebsiella pneumoniae from China. Microb Genom. 2018 Feb;4(2):e000149.
BJ-A1040	2015	China	ST11	3	3	1	1	1	1	4	KL47	OL101	Absent	Absent	Absent	Absent	Present	PJPR01000000	Dong N, Zhang R, Liu L, Li R, Lin D, Chan EW, Chen S. Genome analysis of clinical multilocus sequence Type 11 Klebsiella pneumoniae from China. Microb Genom. 2018 Feb;4(2):e000149.
BJK22	2015	China	ST11	3	3	1	1	1	1	4	KL47	OL101	Absent	Absent	Absent	Absent	Present	PJOY01000000	Dong N, Zhang R, Liu L, Li R, Lin D, Chan EW, Chen S. Genome analysis of clinical multilocus sequence Type 11 Klebsiella pneumoniae from China. Microb Genom. 2018 Feb;4(2):e000149.
FJ8	2015	China	ST11	3	3	1	1	1	1	4	KL47	OL101	Absent	Absent	Absent	Absent	Present	NJPH01000000	Dong N, Zhang R, Liu L, Li R, Lin D, Chan EW, Chen S. Genome analysis of clinical multilocus sequence Type 11 Klebsiella pneumoniae from China. Microb Genom. 2018 Feb;4(2):e000149.
GD4	2015	China	ST11	3	3	1	1	1	1	4	KL47	OL101	Absent	Absent	Absent	Absent	Present	CP025951	Dong N, Zhang R, Liu L, Li R, Lin D, Chan EW, Chen S. Genome analysis of clinical multilocus sequence Type 11 Klebsiella pneumoniae from China. Microb Genom. 2018 Feb;4(2):e000149.
HN34-1	2015	China	ST11	3	3	1	1	1	1	4	KL47	OL101	Absent	Absent	Absent	Absent	Present	PJPK01000000	Dong N, Zhang R, Liu L, Li R, Lin D, Chan EW, Chen S. Genome analysis of clinical multilocus sequence Type 11 Klebsiella pneumoniae from China. Microb Genom. 2018 Feb;4(2):e000149.
SH-9	2015	China	ST11	3	3	1	1	1	1	4	KL47	OL101	Present	incomplete	Present	incomplete	Present	PJPD01000000	Dong N, Zhang R, Liu L, Li R, Lin D, Chan EW, Chen S. Genome analysis of clinical multilocus sequence Type 11 Klebsiella pneumoniae from China. Microb Genom. 2018 Feb;4(2):e000149.
XJ126	2015	China	ST11	3	3	1	1	1	1	4	KL47	OL101	Absent	Absent	Absent	Absent	Present	PJPC01000000	Dong N, Zhang R, Liu L, Li R, Lin D, Chan EW, Chen S. Genome analysis of clinical multilocus sequence Type 11 Klebsiella pneumoniae from China. Microb Genom. 2018 Feb;4(2):e000149.
HN-26	2015	China	ST11	3	3	1	1	1	1	4	KL64	O2v1	Present	incomplete	Present	Absent	Present	PJPL01000000	Dong N, Zhang R, Liu L, Li R, Lin D, Chan EW, Chen S. Genome analysis of clinical multilocus sequence Type 11 Klebsiella pneumoniae from China. Microb Genom. 2018 Feb;4(2):e000149.
SH-2	2015	China	ST11	3	3	1	1	1	1	4	KL64	O2v1	Present	incomplete	Present	Absent	Present	PJPE01000000	Dong N, Zhang R, Liu L, Li R, Lin D, Chan EW, Chen S. Genome analysis of clinical multilocus sequence Type 11 Klebsiella pneumoniae from China. Microb Genom. 2018 Feb;4(2):e000149.
AH-29	2015	China	ST11	3	3	1	1	1	1	4	KL64	O2v1	Absent	Absent	Absent	Absent	Present	PJPB01000000	Dong N, Zhang R, Liu L, Li R, Lin D, Chan EW, Chen S. Genome analysis of clinical multilocus sequence Type 11 Klebsiella pneumoniae from China. Microb Genom. 2018 Feb;4(2):e000149.
JXR113	2015	China	ST11	3	3	1	1	1	1	4	KL64	O2v1	Absent	Absent	Absent	Absent	Present	PJPI01000000	Dong N, Zhang R, Liu L, Li R, Lin D, Chan EW, Chen S. Genome analysis of clinical multilocus sequence Type 11 Klebsiella pneumoniae from China. Microb Genom. 2018 Feb;4(2):e000149.
KP1	2015	China	ST11	3	3	1	1	1	1	4	KL47	OL101	Absent	incomplete	Present	Absent	Present	NJPM00000000	Gu D, Dong N, Zheng Z, Lin D, Huang M, Wang L, Chan EW, Shu L, Yu J, Zhang R, Chen S. A fatal outbreak of ST11 carbapenem-resistant hypervirulent Klebsiella pneumoniae in a Chinese hospital: a molecular epidemiological study. Lancet Infect Dis. 2018 Jan;18(1):37-46.
KP2	2015	China	ST11	3	3	1	1	1	1	4	KL47	OL101	Absent	Present	Present	Absent	Present	NJPL00000000	Gu D, Dong N, Zheng Z, Lin D, Huang M, Wang L, Chan EW, Shu L, Yu J, Zhang R, Chen S. A fatal outbreak of ST11 carbapenem-resistant hypervirulent Klebsiella pneumoniae in a Chinese hospital: a molecular epidemiological study. Lancet Infect Dis. 2018 Jan;18(1):37-46.
KP3	2015	China	ST11	3	3	1	1	1	1	4	KL47	OL101	Absent	Present	Present	Absent	Present	NJPK00000000	Gu D, Dong N, Zheng Z, Lin D, Huang M, Wang L, Chan EW, Shu L, Yu J, Zhang R, Chen S. A fatal outbreak of ST11 carbapenem-resistant hypervirulent Klebsiella pneumoniae in a Chinese hospital: a molecular epidemiological study. Lancet Infect Dis. 2018 Jan;18(1):37-46.
KP5	2015	China	ST11	3	3	1	1	1	1	4	KL47	OL101	Absent	Absent	Present	Absent	Present	NJPJ00000000	Gu D, Dong N, Zheng Z, Lin D, Huang M, Wang L, Chan EW, Shu L, Yu J, Zhang R, Chen S. A fatal outbreak of ST11 carbapenem-resistant hypervirulent Klebsiella pneumoniae in a Chinese hospital: a molecular epidemiological study. Lancet Infect Dis. 2018 Jan;18(1):37-46.
KP1-1	2017-12-19	China	ST11	3	3	1	1	1	1	4	KL64	O2v1	Present	incomplete	Present	Absent	Present	PRJNA553055	Kong Y, Sun Q, Chen H, Draz MS, Xie X, Zhang J, Ruan Z. Transmission Dynamics of Carbapenem-Resistant Klebsiella pneumoniae Sequence Type 11 Strains Carrying Capsular Loci KL64 and rmpA/rmpA2 Genes. Front Microbiol. 2021 Oct 7;12:736896.
KP1-2	2017-12-28	China	ST11	3	3	1	1	1	1	4	KL64	O2v1	Present	incomplete	Present	Absent	Present	PRJNA553055	Kong Y, Sun Q, Chen H, Draz MS, Xie X, Zhang J, Ruan Z. Transmission Dynamics of Carbapenem-Resistant Klebsiella pneumoniae Sequence Type 11 Strains Carrying Capsular Loci KL64 and rmpA/rmpA2 Genes. Front Microbiol. 2021 Oct 7;12:736896.
KP5-1	2017-11-20	China	ST11	3	3	1	1	1	1	4	KL64	O2v1	Present	incomplete	Present	Absent	Present	PRJNA553055	Kong Y, Sun Q, Chen H, Draz MS, Xie X, Zhang J, Ruan Z. Transmission Dynamics of Carbapenem-Resistant Klebsiella pneumoniae Sequence Type 11 Strains Carrying Capsular Loci KL64 and rmpA/rmpA2 Genes. Front Microbiol. 2021 Oct 7;12:736896.
KP12	2017-12-25	China	ST11	3	3	1	1	1	1	4	KL64	O2v1	Present	incomplete	Present	Absent	Present	PRJNA553055	Kong Y, Sun Q, Chen H, Draz MS, Xie X, Zhang J, Ruan Z. Transmission Dynamics of Carbapenem-Resistant Klebsiella pneumoniae Sequence Type 11 Strains Carrying Capsular Loci KL64 and rmpA/rmpA2 Genes. Front Microbiol. 2021 Oct 7;12:736896.
KP15	2018-01-13	China	ST11	3	3	1	1	1	1	4	KL64	O2v1	Present	incomplete	Present	Absent	Present	PRJNA553055	Kong Y, Sun Q, Chen H, Draz MS, Xie X, Zhang J, Ruan Z. Transmission Dynamics of Carbapenem-Resistant Klebsiella pneumoniae Sequence Type 11 Strains Carrying Capsular Loci KL64 and rmpA/rmpA2 Genes. Front Microbiol. 2021 Oct 7;12:736896.
KP18	2018-01-21	China	ST11	3	3	1	1	1	1	4	KL64	O2v1	Present	incomplete	Present	Absent	Present	PRJNA553055	Kong Y, Sun Q, Chen H, Draz MS, Xie X, Zhang J, Ruan Z. Transmission Dynamics of Carbapenem-Resistant Klebsiella pneumoniae Sequence Type 11 Strains Carrying Capsular Loci KL64 and rmpA/rmpA2 Genes. Front Microbiol. 2021 Oct 7;12:736896.
KP19	2018-01-29	China	ST11	3	3	1	1	1	1	4	KL64	O2v1	Present	incomplete	Present	Absent	Present	PRJNA553055	Kong Y, Sun Q, Chen H, Draz MS, Xie X, Zhang J, Ruan Z. Transmission Dynamics of Carbapenem-Resistant Klebsiella pneumoniae Sequence Type 11 Strains Carrying Capsular Loci KL64 and rmpA/rmpA2 Genes. Front Microbiol. 2021 Oct 7;12:736896.
KP32	2017-05-15	China	ST11	3	3	1	1	1	1	4	KL64	O2v1	Present	incomplete	Present	Absent	Present	PRJNA553055	Kong Y, Sun Q, Chen H, Draz MS, Xie X, Zhang J, Ruan Z. Transmission Dynamics of Carbapenem-Resistant Klebsiella pneumoniae Sequence Type 11 Strains Carrying Capsular Loci KL64 and rmpA/rmpA2 Genes. Front Microbiol. 2021 Oct 7;12:736896.
KP33	2017-05-25	China	ST11	3	3	1	1	1	1	4	KL64	O2v1	Present	incomplete	Present	Absent	Present	PRJNA553055	Kong Y, Sun Q, Chen H, Draz MS, Xie X, Zhang J, Ruan Z. Transmission Dynamics of Carbapenem-Resistant Klebsiella pneumoniae Sequence Type 11 Strains Carrying Capsular Loci KL64 and rmpA/rmpA2 Genes. Front Microbiol. 2021 Oct 7;12:736896.
KP35	2017-06-01	China	ST11	3	3	1	1	1	1	4	KL64	O2v1	Absent	incomplete	Present	Absent	Present	PRJNA553055	Kong Y, Sun Q, Chen H, Draz MS, Xie X, Zhang J, Ruan Z. Transmission Dynamics of Carbapenem-Resistant Klebsiella pneumoniae Sequence Type 11 Strains Carrying Capsular Loci KL64 and rmpA/rmpA2 Genes. Front Microbiol. 2021 Oct 7;12:736896.
KP36	2017-06-07	China	ST11	3	3	1	1	1	1	4	KL64	O2v1	Present	incomplete	Present	Absent	Present	PRJNA553055	Kong Y, Sun Q, Chen H, Draz MS, Xie X, Zhang J, Ruan Z. Transmission Dynamics of Carbapenem-Resistant Klebsiella pneumoniae Sequence Type 11 Strains Carrying Capsular Loci KL64 and rmpA/rmpA2 Genes. Front Microbiol. 2021 Oct 7;12:736896.
KP37	2017-06-18	China	ST11	3	3	1	1	1	1	4	KL64	O2v1	Absent	incomplete	Present	Absent	Present	PRJNA553055	Kong Y, Sun Q, Chen H, Draz MS, Xie X, Zhang J, Ruan Z. Transmission Dynamics of Carbapenem-Resistant Klebsiella pneumoniae Sequence Type 11 Strains Carrying Capsular Loci KL64 and rmpA/rmpA2 Genes. Front Microbiol. 2021 Oct 7;12:736896.
KP38	2017-07-10	China	ST11	3	3	1	1	1	1	4	KL64	O2v1	Present	incomplete	Present	Absent	Present	PRJNA553055	Kong Y, Sun Q, Chen H, Draz MS, Xie X, Zhang J, Ruan Z. Transmission Dynamics of Carbapenem-Resistant Klebsiella pneumoniae Sequence Type 11 Strains Carrying Capsular Loci KL64 and rmpA/rmpA2 Genes. Front Microbiol. 2021 Oct 7;12:736896.
KP45	2017-10-30	China	ST11	3	3	1	1	1	1	4	KL64	O2v1	Absent	incomplete	Present	Absent	Present	PRJNA553055	Kong Y, Sun Q, Chen H, Draz MS, Xie X, Zhang J, Ruan Z. Transmission Dynamics of Carbapenem-Resistant Klebsiella pneumoniae Sequence Type 11 Strains Carrying Capsular Loci KL64 and rmpA/rmpA2 Genes. Front Microbiol. 2021 Oct 7;12:736896.
KP65	2018-05-18	China	ST11	3	3	1	1	1	1	4	KL64	O2v1	Present	incomplete	Present	Absent	Present	PRJNA553055	Kong Y, Sun Q, Chen H, Draz MS, Xie X, Zhang J, Ruan Z. Transmission Dynamics of Carbapenem-Resistant Klebsiella pneumoniae Sequence Type 11 Strains Carrying Capsular Loci KL64 and rmpA/rmpA2 Genes. Front Microbiol. 2021 Oct 7;12:736896.
HB25-1	2015	China	ST11	3	3	1	1	1	1	4	KL64	O2v1	Absent	Present	Present	Absent	Absent	PRJNA533219	Xie M, Dong N, Chen K, Yang X, Ye L, Chan EW, Zhang R, Chen S. A hybrid plasmid formed by recombination of a virulence plasmid and a resistance plasmid in Klebsiella pneumoniae. J Glob Antimicrob Resist. 2020 Dec;23:466-470.
KPWX136	2020-10-15	China	ST11	3	3	1	1	1	1	4	KL64	O2v1	Absent	incomplete	Present	Absent	Present	PRJNA692837	Hu R, Li Q, Zhang F, Ding M, Liu J, Zhou Y. Characterisation of blaNDM-5 and blaKPC-2 co-occurrence in K64-ST11 carbapenem-resistant Klebsiella pneumoniae. J Glob Antimicrob Resist. 2021 Dec;27:63-66.
F6	2012	China	ST1764	5	3	1	1	9	4	283	KL64	O1v1	Present	incomplete	Present	Present	Absent	PRJEB34922	NCBI download
F81	2014-09-23	China	ST3685	5	3	1	232	9	4	283	KL64	O1v1	incomplete	incomplete	Present	Present	Absent	PRJNA430920	NCBI download
KP_41076	2016	China	ST1764	5	3	1	1	9	4	283	KL64	O1v1	Present	incomplete	Present	Present	Absent	JAKJHV000000000	This study
WSHvKP	2019-05-01	China	ST1764	5	3	1	1	9	4	283	KL64	O1v1	Present	incomplete	truncated	Present	Absent	PRJNA635516	NCBI download
SRRSH43	2017	China	ST1764-1LV	5	3	1	1	9	4	683	KL64	O1v1	Present	incomplete	Present	Present	Absent	PRJEB34922	NCBI download
ZKP70	2017	China	ST1764	5	3	1	1	9	4	283	KL64	O1v1	Present	incomplete	Present	Present	Absent	PRJEB34922	NCBI download
ZKP196	2017	China	ST1764	5	3	1	1	9	4	283	KL64	O1v1	Present	incomplete	Present	Present	Absent	PRJEB34922	NCBI download
COL-Kpn123	2002	Colombia	ST30	5	3	1	1	9	4	26	KL64	O1v1	Absent	Absent	Absent	Absent	Absent	PRJNA378654	NCBI download
EuSCAPE_GR011	2013	Greece	ST30	5	3	1	1	9	4	26	KL64	O1v1	Absent	Absent	Absent	Absent	Absent	PRJEB10018	NCBI download
460	2017	USA	ST30	5	3	1	1	9	4	26	KL64	O1v1	Absent	Absent	Absent	Absent	Absent	PRJNA278886	NCBI download
INF357-sc-2280189	Unknown	Unknown	ST30	5	3	1	1	9	4	26	KL64	O1v1	Absent	Absent	Absent	Absent	Absent	PRJNA646837	NCBI download
COL-Kpn90	2011	Colombia	ST505	7	1	5	1	1	1	84	KL64	O1v1	Absent	Absent	Absent	Absent	Present	PRJNA378654	NCBI download
NCTC8172	1950	Unknown	ST505	7	1	5	1	1	1	84	KL64	O1v1	Absent	Absent	Absent	Absent	Absent	PRJEB6403	NCBI download
NCTC9184	1953	Unknown	ST505	7	1	5	1	1	1	84	KL64	O1v1	Absent	Absent	Absent	Absent	Absent	PRJEB6403	NCBI download
EuSCAPE_RO030	Unknown	Unknown	ST505	7	1	5	1	1	1	84	KL64	O1v1	Absent	Absent	Absent	Absent	Absent	PRJEB10018	NCBI download
ZKP177	2017	China	ST505	7	1	5	1	1	1	84	KL64	O1v1	Present	Absent	Absent	truncated	Absent	PRJEB34922	NCBI download
K153	2011-08-11	China	ST505	7	1	5	1	1	1	84	KL64	O1v1	Present	Absent	truncated	truncated	Absent	PRJNA595653	NCBI download
18E317	2018-12-01	China	ST505	7	1	5	1	1	1	84	KL64	O1v1	Absent	Absent	truncated	Absent	Absent	PRJNA760898	NCBI download
ATCC 35657	Unknown	Unknown	ST505	7	1	5	1	1	1	84	KL64	O1v1	Absent	Absent	Absent	Absent	Absent	PRJNA279657	NCBI download
11305	2013	China	ST147	3	4	6	1	7	4	38	KL64	O2v1	Absent	Absent	Absent	Absent	Present	PRJNA477755	NCBI download
TUM14054	2014-01-22	Japan	ST147	3	4	6	1	7	4	38	KL64	O2v1	Absent	Absent	Absent	Absent	Absent	PRJDB7163	NCBI download
CRE1075	2015	Malaysia	ST147	3	4	6	1	7	4	38	KL64	O2v1	Absent	Absent	Absent	Absent	Absent	PRJNA541194	NCBI download
C16	2017	India	ST147	3	4	6	1	7	4	38	KL64	O2v1	Absent	Absent	Absent	Absent	Absent	PRJNA408064	NCBI download
B2481	2017	India	ST147	3	4	6	1	7	4	38	KL64	O2v1	Absent	Absent	Absent	Absent	Absent	PRJNA427385	NCBI download
B35725	2013	India	ST147	3	4	6	1	7	4	38	KL64	O2v1	Absent	Absent	Absent	Absent	Absent	PRJNA436048	NCBI download
KP26 (2018)	2018/6	India	ST147	3	4	6	1	7	4	38	KL64	O2v1	Absent	Absent	Absent	Absent	Absent	PRJNA497313	NCBI download
BA41763	2015	India	ST147	3	4	6	1	7	4	38	KL64	O2v1	Absent	Absent	Absent	Absent	Absent	PRJNA324533	NCBI download
BA37082	2019	India	ST147	3	4	6	1	7	4	38	KL64	O2v1	Absent	Absent	Absent	Absent	Absent	PRJNA613369	NCBI download
BA9984	2019	India	ST147	3	4	6	1	7	4	38	KL64	O2v1	Absent	Absent	Absent	Absent	Absent	PRJNA663420	NCBI download
SBS12	2017/1	India	ST147	3	4	6	1	7	4	38	KL64	O2v1	Absent	Absent	Absent	Absent	Absent	PRJNA694019	NCBI download
SP 2488	2020	India	ST147	3	4	6	1	7	4	38	KL64	O2v1	Absent	Absent	Absent	Absent	Absent	PRJNA714510	NCBI download
VB4048	2018	India	ST147	3	4	6	1	7	4	38	KL64	O2v1	Absent	Absent	Absent	Absent	Absent	PRJNA749635	NCBI download
DJ	2016	India	ST147	3	4	6	1	7	4	38	KL64	O2v1	Absent	Absent	Absent	Absent	Absent	PRJEB41234	NCBI download
WGR351	2017	India	ST147	3	4	6	1	7	4	38	KL64	O2v1	Absent	Absent	Absent	Absent	Absent	PRJNA714772	NCBI download
P7	2018-10-21	Iran	ST147	3	4	6	1	7	4	38	KL64	O2v1	Absent	Absent	Absent	Absent	Absent	PRJNA749021	NCBI download
P26	2018-07-26	Iran	ST147	3	4	6	1	7	4	38	KL64	O2v1	Absent	Absent	Absent	Absent	Absent	PRJNA749021	NCBI download
P6	2018-10-07	Iran	ST147	3	4	6	1	7	4	38	KL64	O2v1	Absent	Absent	Absent	Absent	Absent	PRJNA749021	NCBI download
EuSCAPE_IL006	2014	Israel	ST147	3	4	6	1	7	4	38	KL64	O2v1	Absent	Absent	Absent	Absent	Absent	PRJEB10018	NCBI download
EuSCAPE_IL054	2013	Israel	ST147	3	4	6	1	7	4	38	KL64	O2v1	Absent	Absent	Absent	Absent	Absent	PRJEB10018	NCBI download
AUH-KIMP209	2020/7/13	Lebanon	ST147	3	4	6	1	7	4	38	KL64	O2v1	Absent	Absent	Absent	Absent	Absent	PRJNA388321	NCBI download
AUH-KIMP148	2012/6/12	Lebanon	ST147	3	4	6	1	7	4	38	KL64	O2v1	Absent	Absent	Absent	Absent	Absent	PRJNA388270	NCBI download
KPM_27	2017-01-07	Lebanon	ST147	3	4	6	1	7	4	38	KL64	O2v1	Present	Absent	Present	Absent	Absent	PRJNA607022	NCBI download
KPM_76	2019-01-13	Lebanon	ST147	3	4	6	1	7	4	38	KL64	O2v1	Absent	Absent	Absent	Absent	Absent	PRJNA607022	NCBI download
DA48896	2015	Pakistan	ST147	3	4	6	1	7	4	38	KL64	O2v1	Absent	Absent	Absent	Absent	Absent	PRJNA348457	NCBI download
KP_317	2016	Pakistan	ST147	3	4	6	1	7	4	38	KL64	O2v1	Absent	Absent	Absent	Absent	Absent	PRJNA497126	NCBI download
KP_121	2016	Pakistan	ST147	3	4	6	1	7	4	38	KL64	O2v1	Absent	Absent	Absent	Absent	Absent	PRJNA497126	NCBI download
KP_123	2016	Pakistan	ST147	3	4	6	1	7	4	38	KL64	O2v1	Absent	Absent	Absent	Absent	Absent	PRJNA497126	NCBI download
KP_063	2016	Pakistan	ST147	3	4	6	1	7	4	38	KL64	O2v1	Absent	Absent	Absent	Absent	Absent	PRJNA497126	NCBI download
KP_158	2016	Pakistan	ST147	3	4	6	1	7	4	38	KL64	O2v1	Absent	Absent	Absent	Absent	Absent	PRJNA497126	NCBI download
KP_307	2016	Pakistan	ST147	3	4	6	1	7	4	38	KL64	O2v1	Absent	Absent	Absent	Absent	Absent	PRJNA497126	NCBI download
KP_343	2016	Pakistan	ST147	3	4	6	1	7	4	38	KL64	O2v1	Absent	Absent	Absent	Absent	Absent	PRJNA497126	NCBI download
KP_328	2016	Pakistan	ST147	3	4	6	1	7	4	38	KL64	O2v1	Absent	Absent	Absent	Absent	Absent	PRJNA497126	NCBI download
CFSAN059639	2016	Pakistan	ST147	3	4	6	1	7	4	38	KL64	O2v1	Absent	Absent	Absent	Absent	Absent	PRJNA308116	NCBI download
CFSAN059632	2015	Pakistan	ST147	3	4	6	1	7	4	38	KL64	O2v1	Absent	Absent	Absent	Absent	Absent	PRJNA308116	NCBI download
CFSAN059634	2015	Pakistan	ST147	3	4	6	1	7	4	38	KL64	O2v1	Absent	Absent	Absent	Absent	Absent	PRJNA308116	NCBI download
CFSAN059631	2015	Pakistan	ST147	3	4	6	1	7	4	38	KL64	O2v1	Absent	Absent	Absent	Absent	Absent	PRJNA308116	NCBI download
CFSAN059630	2015	Pakistan	ST147	3	4	6	1	7	4	38	KL64	O2v1	Absent	Absent	Absent	Absent	Absent	PRJNA308116	NCBI download
KP1	2019-12-02	Pakistan	ST147	3	4	6	1	7	4	38	KL64	O2v1	Absent	Absent	Absent	Absent	Absent	PRJNA719009	NCBI download
KP5	2014	Singapore	ST147	3	4	6	1	7	4	38	KL64	O2v1	Absent	Absent	Absent	Absent	Absent	PRJNA286828	NCBI download
4300STDY6636987	2016	Thailand	ST147	3	4	6	1	7	4	38	KL64	O2v1	Absent	Absent	Absent	Absent	Absent	PRJEB19226	NCBI download
SIKP108	2017-08-08	Thailand	ST147	3	4	6	1	7	4	38	KL64	O2v1	Absent	Absent	Absent	Absent	Absent	PRJNA532291	NCBI download
SIKP004	2016-11-28	Thailand	ST147	3	4	6	1	7	4	38	KL64	O2v1	Absent	Absent	Absent	Absent	Absent	PRJNA532291	NCBI download
SIKP147	2018-05-23	Thailand	ST147	3	4	6	1	7	4	38	KL64	O2v1	Absent	Absent	Absent	Absent	Absent	PRJNA532291	NCBI download
SIKP107	2019/12/16	Thailand	ST147	3	4	6	1	7	4	38	KL64	O2v1	Absent	Absent	Absent	Absent	Absent	PRJNA532291	NCBI download

## Sheet: Sheet2
	1		1
	KL47		KL47
	KL47		KL47
	KL47		KL47
	KL47		KL47
	KL47		KL47
	KL47		KL47
	KL47		KL47
	KL47		KL47
	KL47		KL47
	KL47		KL64
	KL47		KL64
	KL47		KL64
	KL105		KL64
	KL64		KL47
	KL47		KL47
	KL47		KL47
	KL47		KL47
	KL47		KL64
	KL47		KL64
	KL47		KL64
	KL47		KL64
	KL103		KL64
	KL47		KL64
	KL47		KL64
	KL47		KL64
	KL47		KL64
	KL64		KL64
	KL64		KL64
	KL64		KL64
	KL47		KL64
	KL47		KL64
	KL47		KL64
	KL47		KL64
	KL47		KL64
	KL47
	KL47
	KL64
	KL47
	KL47
	KL47
	KL47
	KL47
	KL47
	KL64
	KL64
	KL47
	KL64
	KL47
	KL47
	KL47
	KL47
	KL47
	KL47
	KL64
	KL47
	KL47
	KL64
	KL64
	KL47
	KL47
	KL47
	KL64
	KL64
	KL47
	KL47
	KL47
	KL64
	KL64
	KL47
	KL64
	KL64
	KL64
	KL64
	KL64
	KL64
	KL47
	KL64
	KL64
	KL64
	KL64
	KL64
	KL47
	KL64
	KL64
	KL47
	KL64
	KL64
	KL64
	KL64
	KL64
	KL47
	KL47
	KL64
	KL64
	KL64
	KL64
	KL64
	KL64
	KL64
	KL64
	KL64
	KL64
	KL64
	KL64
	KL64
	KL64
	KL64
	KL47
	KL64
	KL64
	KL47
	KL64
	KL64
	KL64
	KL64
	KL64
	KL64
	KL64
	KL64
	KL64
	KL64
	KL64
	KL47
	KL64
	KL64
	KL64
	KL64
	KL64
	KL64
	KL64
	KL47
	KL64
	KL64
	KL64
	KL64
	KL64
	KL64
	KL64
	KL64
	KL47
	KL47
	KL47
	KL64
	KL47
	KL47
	KL47
	KL47
	KL47
	KL47
	KL47
