# Supplementary material for: Recombination Drives Evolution of Carbapenem-Resistant Klebsiella pneumoniae Sequence Type 11 KL47 to KL64 in China
Source: Microbiol Spectr. 2023 Jan 9;11(1):e01107-22. doi: 10.1128/spectrum.01107-22 (PMC9927301; doi:10.1128/spectrum.01107-22)
Supplement: Supplemental file 2 — Table S2. Download spectrum.01107-22-s0002.xlsx, XLSX file, 0.09 MB [file spectrum.01107-22-s0002.xlsx]

## Sheet: Sheet1
Table S2.Details of 621 ST11-KL64 Klebsiella pneumoniae strains isolated from China
Genome ID	Genome Name	NCBI Taxon ID	Genome Status	Strain	MLST	Completion Date	BioProject Accession	BioSample Accession	GenBank Accessions	Sequencing Centers	Sequencing Platform	Contigs	Genome Length	GC Content	Isolation Source	Collection Date	Isolation Country	Geographic Location
2829836.3	Klebsiella sp. P1927	2829836	Complete	P1927	MLST.Klebsiella_pneumoniae.11	2021-04-29T00:00:00Z	PRJNA722143	SAMN18746170	CP073377,CP073378,CP073379,CP073380	Institute of Environmental Microbiology	Oxford Nanopore	4	6172359	56.6083		2019-08-27	China	China: Fuzhou, Fujian
573.125	Klebsiella pneumoniae strain WCHKP113	573	WGS	WCHKP113	MLST.Klebsiella_pneumoniae.11	2017-06-02T00:00:00Z	PRJNA353728	SAMN06909171	NGZK00000000	West China Hospital, Sichuan University	Illumina HiSeq	152	5723153	57.15		2017-02-01	China	China: Sichuan
573.125	Klebsiella pneumoniae strain WCHKP108	573	WGS	WCHKP108	MLST.Klebsiella_pneumoniae.11	2017-06-02T00:00:00Z	PRJNA353728	SAMN06909170	NGYZ00000000	West China Hospital, Sichuan University	Illumina HiSeq	149	5723477	57.15		2017-02-01	China	China: Sichuan
573.125	Klebsiella pneumoniae strain WCHKP91	573	WGS	WCHKP91	MLST.Klebsiella_pneumoniae.11	2017-06-02T00:00:00Z	PRJNA353728	SAMN06909166	NGZD00000000	West China Hospital, Sichuan University	Illumina HiSeq	149	5723280	57.14		2017-01-01	China	China: Sichuan
573.125	Klebsiella pneumoniae strain WCHKP2	573	WGS	WCHKP2	MLST.Klebsiella_pneumoniae.11	2017-06-02T00:00:00Z	PRJNA353728	SAMN06909160	NGZJ00000000	West China Hospital, Sichuan University	Illumina HiSeq	114	5569994	57.3		2016-08-01	China	China: Sichuan
573.125	Klebsiella pneumoniae strain WCHKP3	573	WGS	WCHKP3	MLST.Klebsiella_pneumoniae.11	2017-06-02T00:00:00Z	PRJNA353728	SAMN06909161	NGZI00000000	West China Hospital, Sichuan University	Illumina HiSeq	116	5516082	57.31		2016-09-01	China	China: Sichuan
573.148	Klebsiella pneumoniae strain WCHKP2080	573	WGS	WCHKP2080	MLST.Klebsiella_pneumoniae.11	2017-08-18T00:00:00Z	PRJNA353728	SAMN06671967	NBXX00000000	West China Hospital, Sichuan University	Illumina HiSeq	121	5541361	57.32		2016-06-01	China	China: Sichuan, Chengdu
573.149	Klebsiella pneumoniae strain L9	573	WGS	L9	MLST.Klebsiella_pneumoniae.11	2017-08-21T00:00:00Z	PRJNA390758	SAMN07251854	NLFH00000000	Zhejiang University	Illumina HiSeq	75	5487690	57.38	feces	2016-02-19	China	China: Zhejiang, Hangzhou
573.149	Klebsiella pneumoniae strain L79	573	WGS	L79	MLST.Klebsiella_pneumoniae.11	2017-08-21T00:00:00Z	PRJNA390758	SAMN07251849	NLFC00000000	Zhejiang University	Illumina HiSeq	169	5684475	57.08	feces	2016-04-28	China	China: Zhejiang, Hangzhou
573.149	Klebsiella pneumoniae strain L531	573	WGS	L531	MLST.Klebsiella_pneumoniae.11	2017-08-21T00:00:00Z	PRJNA390758	SAMN07251841	NLEU00000000	Zhejiang University	Illumina HiSeq	128	5818954	56.97	feces	2017-01-20	China	China: Zhejiang, Hangzhou
573.149	Klebsiella pneumoniae strain L529	573	WGS	L529	MLST.Klebsiella_pneumoniae.11	2017-08-21T00:00:00Z	PRJNA390758	SAMN07251840	NLET00000000	Zhejiang University	Illumina HiSeq	148	5793053	56.94	feces	2017-01-20	China	China: Zhejiang, Hangzhou
573.149	Klebsiella pneumoniae strain L513	573	WGS	L513	MLST.Klebsiella_pneumoniae.11	2017-08-21T00:00:00Z	PRJNA390758	SAMN07251833	NLEM00000000	Zhejiang University	Illumina HiSeq	119	5810395	57	feces	2017-01-09	China	China: Zhejiang, Hangzhou
573.149	Klebsiella pneumoniae strain L505	573	WGS	L505	MLST.Klebsiella_pneumoniae.11	2017-08-21T00:00:00Z	PRJNA390758	SAMN07251831	NLEK00000000	Zhejiang University	Illumina HiSeq	92	5567007	57.34	feces	2016-12-30	China	China: Zhejiang, Hangzhou
573.149	Klebsiella pneumoniae strain L511	573	WGS	L511	MLST.Klebsiella_pneumoniae.11	2017-08-21T00:00:00Z	PRJNA390758	SAMN07251832	NLEL00000000	Zhejiang University	Illumina HiSeq	119	5812783	56.99	feces	2017-01-10	China	China: Zhejiang, Hangzhou
573.14900	Klebsiella pneumoniae strain L451	573	WGS	L451	MLST.Klebsiella_pneumoniae.11	2017-08-21T00:00:00Z	PRJNA390758	SAMN07251825	NLEE00000000	Zhejiang University	Illumina HiSeq	88	5710180	57.1	feces	2016-12-19	China	China: Zhejiang, Hangzhou
573.149	Klebsiella pneumoniae strain L462	573	WGS	L462	MLST.Klebsiella_pneumoniae.11	2017-08-21T00:00:00Z	PRJNA390758	SAMN07251826	NLEF00000000	Zhejiang University	Illumina HiSeq	89	5775211	57.01	feces	2016-12-20	China	China: Zhejiang, Hangzhou
573.149	Klebsiella pneumoniae strain L400	573	WGS	L400	MLST.Klebsiella_pneumoniae.11	2017-08-22T00:00:00Z	PRJNA390758	SAMN07251821	NLEA00000000	Zhejiang University	Illumina HiSeq	91	5779197	57.02	feces	2016-11-21	China	China: Zhejiang, Hangzhou
573.149	Klebsiella pneumoniae strain L388	573	WGS	L388	MLST.Klebsiella_pneumoniae.11	2017-08-22T00:00:00Z	PRJNA390758	SAMN07251819	NLDY00000000	Zhejiang University	Illumina HiSeq	93	5807952	56.99	feces	2016-11-15	China	China: Zhejiang, Hangzhou
573.149	Klebsiella pneumoniae strain L39	573	WGS	L39	MLST.Klebsiella_pneumoniae.11	2017-08-22T00:00:00Z	PRJNA390758	SAMN07251820	NLDZ00000000	Zhejiang University	Illumina HiSeq	109	5808046	57	feces	2016-03-16	China	China: Zhejiang, Hangzhou
573.149	Klebsiella pneumoniae strain L38	573	WGS	L38	MLST.Klebsiella_pneumoniae.11	2017-08-22T00:00:00Z	PRJNA390758	SAMN07251816	NLDV00000000	Zhejiang University	Illumina HiSeq	117	5623378	57.26	feces	2016-03-09	China	China: Zhejiang, Hangzhou
573.149	Klebsiella pneumoniae strain L384	573	WGS	L384	MLST.Klebsiella_pneumoniae.11	2017-08-22T00:00:00Z	PRJNA390758	SAMN07251817	NLDW00000000	Zhejiang University	Illumina HiSeq	84	5541549	57.33	feces	2016-11-16	China	China: Zhejiang, Hangzhou
573.14910	Klebsiella pneumoniae strain L386	573	WGS	L386	MLST.Klebsiella_pneumoniae.11	2017-08-22T00:00:00Z	PRJNA390758	SAMN07251818	NLDX00000000	Zhejiang University	Illumina HiSeq	78	5535938	57.33	feces	2016-11-16	China	China: Zhejiang, Hangzhou
573.149	Klebsiella pneumoniae strain L31	573	WGS	L31	MLST.Klebsiella_pneumoniae.11	2017-08-22T00:00:00Z	PRJNA390758	SAMN07251811	NLDQ00000000	Zhejiang University	Illumina HiSeq	103	5804683	56.99	feces	2016-03-09	China	China: Zhejiang, Hangzhou
573.149	Klebsiella pneumoniae strain L350	573	WGS	L350	MLST.Klebsiella_pneumoniae.11	2017-08-22T00:00:00Z	PRJNA390758	SAMN07251812	NLDR00000000	Zhejiang University	Illumina HiSeq	102	5795679	57	feces	2016-10-31	China	China: Zhejiang, Hangzhou
573.149	Klebsiella pneumoniae strain L256	573	WGS	L256	MLST.Klebsiella_pneumoniae.11	2017-08-22T00:00:00Z	PRJNA390758	SAMN07251807	NLDM00000000	Zhejiang University	Illumina HiSeq	122	5811136	56.99	feces	2016-10-07	China	China: Zhejiang, Hangzhou
573.149	Klebsiella pneumoniae strain L30	573	WGS	L30	MLST.Klebsiella_pneumoniae.11	2017-08-22T00:00:00Z	PRJNA390758	SAMN07251810	NLDP00000000	Zhejiang University	Illumina HiSeq	116	5812375	57	feces	2016-03-10	China	China: Zhejiang, Hangzhou
573.14920	Klebsiella pneumoniae strain L223	573	WGS	L223	MLST.Klebsiella_pneumoniae.11	2017-08-22T00:00:00Z	PRJNA390758	SAMN07251805	NLDK00000000	Zhejiang University	Illumina HiSeq	88	5600844	57.25	feces	2016-09-02	China	China: Zhejiang, Hangzhou
573.149	Klebsiella pneumoniae strain L211	573	WGS	L211	MLST.Klebsiella_pneumoniae.11	2017-08-22T00:00:00Z	PRJNA390758	SAMN07251803	NLDI00000000	Zhejiang University	Illumina HiSeq	127	5746717	57.12	feces	2016-08-22	China	China: Zhejiang, Hangzhou
573.149	Klebsiella pneumoniae strain L222	573	WGS	L222	MLST.Klebsiella_pneumoniae.11	2017-08-22T00:00:00Z	PRJNA390758	SAMN07251804	NLDJ00000000	Zhejiang University	Illumina HiSeq	104	5727547	57.14	feces	2016-08-29	China	China: Zhejiang, Hangzhou
573.149	Klebsiella pneumoniae strain L20	573	WGS	L20	MLST.Klebsiella_pneumoniae.11	2017-08-22T00:00:00Z	PRJNA390758	SAMN07251801	NLDG00000000	Zhejiang University	Illumina HiSeq	268	5827118	57.02	feces	2016-03-06	China	China: Zhejiang, Hangzhou
573.149	Klebsiella pneumoniae strain L136	573	WGS	L136	MLST.Klebsiella_pneumoniae.11	2017-08-22T00:00:00Z	PRJNA390758	SAMN07251795	NLDA00000000	Zhejiang University	Illumina HiSeq	89	5603327	57.25	feces	2016-07-25	China	China: Zhejiang, Hangzhou
573.14930	Klebsiella pneumoniae strain L142	573	WGS	L142	MLST.Klebsiella_pneumoniae.11	2017-08-22T00:00:00Z	PRJNA390758	SAMN07251796	NLDB00000000	Zhejiang University	Illumina HiSeq	94	5548343	57.3	feces	2016-07-26	China	China: Zhejiang, Hangzhou
573.149	Klebsiella pneumoniae strain L124	573	WGS	L124	MLST.Klebsiella_pneumoniae.11	2017-08-22T00:00:00Z	PRJNA390758	SAMN07251794	NLCZ00000000	Zhejiang University	Illumina HiSeq	278	5767883	57.1	feces	2016-07-15	China	China: Zhejiang, Hangzhou
573.149	Klebsiella pneumoniae strain L123	573	WGS	L123	MLST.Klebsiella_pneumoniae.11	2017-08-22T00:00:00Z	PRJNA390758	SAMN07251793	NLCY00000000	Zhejiang University	Illumina HiSeq	92	5607211	57.24	feces	2016-07-15	China	China: Zhejiang, Hangzhou
573.149	Klebsiella pneumoniae strain L122	573	WGS	L122	MLST.Klebsiella_pneumoniae.11	2017-08-22T00:00:00Z	PRJNA390758	SAMN07251792	NLCX00000000	Zhejiang University	Illumina HiSeq	278	5744876	57.1	feces	2016-07-15	China	China: Zhejiang, Hangzhou
573.149	Klebsiella pneumoniae strain L117	573	WGS	L117	MLST.Klebsiella_pneumoniae.11	2017-08-22T00:00:00Z	PRJNA390758	SAMN07251791	NLCW00000000	Zhejiang University	Illumina HiSeq	185	5619177	57.24	feces	2016-07-05	China	China: Zhejiang, Hangzhou
573.149	Klebsiella pneumoniae strain K4314	573	WGS	K4314	MLST.Klebsiella_pneumoniae.11	2017-08-22T00:00:00Z	PRJNA393804	SAMN07345011	NPGO00000000	Zhejiang University	Illumina HiSeq	84	5524464	57.36	blood	2015-08-14	China	China:Anhui
573.149	Klebsiella pneumoniae strain K4324	573	WGS	K4324	MLST.Klebsiella_pneumoniae.11	2017-08-22T00:00:00Z	PRJNA393804	SAMN07345012	NPGN00000000	Zhejiang University	Illumina HiSeq	93	5530708	57.35	blood	2015-08-14	China	China:Anhui
573.149	Klebsiella pneumoniae strain LSK16	573	WGS	LSK16	MLST.Klebsiella_pneumoniae.11	2017-08-22T00:00:00Z	PRJNA385780	SAMN06909677	NFUI00000000	The First Affiliated Hospital, School of Medicine, Zhejiang University	Illumina HiSeq	100	6023893	56.77	blood	2016-05-16	China	China: Zhejiang Province
573.149	Klebsiella pneumoniae strain K4307	573	WGS	K4307	MLST.Klebsiella_pneumoniae.11	2017-08-22T00:00:00Z	PRJNA393804	SAMN07345009	NPGQ00000000	Zhejiang University	Illumina HiSeq	83	5525783	57.36	blood	2015-08-14	China	China:Anhui
573.149	Klebsiella pneumoniae strain K2701	573	WGS	K2701	MLST.Klebsiella_pneumoniae.11	2017-08-22T00:00:00Z	PRJNA393804	SAMN07345008	NPGR00000000	Zhejiang University	Illumina HiSeq	89	5581788	57.32	blood	2015-01-15	China	China:Shandong
573.14950	Klebsiella pneumoniae strain K2080	573	WGS	K2080	MLST.Klebsiella_pneumoniae.11	2017-08-22T00:00:00Z	PRJNA393804	SAMN07345007	NPGS00000000	Zhejiang University	Illumina HiSeq	104	5585536	57.31	blood	2014-10-23	China	China:Shandong
573.15	Klebsiella pneumoniae strain K1177	573	WGS	K1177	MLST.Klebsiella_pneumoniae.11	2017-08-22T00:00:00Z	PRJNA393804	SAMN07345005	NPGU00000000	Zhejiang University	Illumina HiSeq	107	5733347	57.15	blood	2014-07-21	China	China:Jiangsu
573.153	Klebsiella pneumoniae strain XPY20	573	WGS	XPY20	MLST.Klebsiella_pneumoniae.11	2017-11-01T00:00:00Z	PRJNA412556	SAMN07718217	PCFS00000000	The First Affiliated Hospital College of Medicine Zhejiang University	Illumina HiSeq	107	5776343	57	blood	2016-03-14	China	China: Hangzhou
573.153	Klebsiella pneumoniae strain XPY166	573	WGS	XPY166	MLST.Klebsiella_pneumoniae.11	2017-11-01T00:00:00Z	PRJNA412554	SAMN07718216	PCFR00000000	The First Affiliated Hospital College of Medicine Zhejiang University	Illumina HiSeq	114	5810197	56.96	blood	2016-08-02	China	China: Hangzhou
573.153	Klebsiella pneumoniae strain XPY207	573	WGS	XPY207	MLST.Klebsiella_pneumoniae.11	2017-11-01T00:00:00Z	PRJNA412279	SAMN07709030	NXNH00000000	The First Affiliated Hospital College of Medicine Zhejiang University	Illumina HiSeq	110	5807167	56.99	blood	2016-09-19	China	China: Hangzhou
573.164	Klebsiella pneumoniae strain WCHKP114	573	WGS	WCHKP114	MLST.Klebsiella_pneumoniae.11	2017-12-05T00:00:00Z	PRJNA353728	SAMN07235717	NIVD00000000	West China Hospital, Sichuan University	Illumina HiSeq	150	5721195	57.15		2017	China	China: Sichuan, Chengdu
573.164	Klebsiella pneumoniae strain WCHKP110	573	WGS	WCHKP110	MLST.Klebsiella_pneumoniae.11	2017-12-05T00:00:00Z	PRJNA353728	SAMN07235716	NIVE00000000	West China Hospital, Sichuan University	Illumina HiSeq	150	5725082	57.15		2017	China	China: Sichuan, Chengdu
573.164	Klebsiella pneumoniae strain WCHKP37	573	WGS	WCHKP37	MLST.Klebsiella_pneumoniae.11	2017-12-05T00:00:00Z	PRJNA353728	SAMN07235711	NIVJ00000000	West China Hospital, Sichuan University	Illumina HiSeq	117	5683777	57.14		2017	China	China: Sichuan, Chengdu
573.164	Klebsiella pneumoniae strain WCHKP36	573	WGS	WCHKP36	MLST.Klebsiella_pneumoniae.11	2017-12-05T00:00:00Z	PRJNA353728	SAMN07235710	NIVK00000000	West China Hospital, Sichuan University	Illumina HiSeq	131	5542684	57.31		2017	China	China: Sichuan, Chengdu
573.164	Klebsiella pneumoniae strain WCHKP96	573	WGS	WCHKP96	MLST.Klebsiella_pneumoniae.11	2017-12-05T00:00:00Z	PRJNA353728	SAMN07235712	NIVI00000000	West China Hospital, Sichuan University	Illumina HiSeq	157	5727840	57.15		2017	China	China: Sichuan, Chengdu
573.16450	Klebsiella pneumoniae strain AH-9	573	WGS	AH-9	MLST.Klebsiella_pneumoniae.11	2017-12-19T00:00:00Z	PRJNA422332	SAMN08176468	PJPA00000000	The Hong Kong Polytechnic University	Illumina NextSeq 500	106	5585792	57.3		2015	China	China
573.165	Klebsiella pneumoniae strain AH-29	573	WGS	AH-29	MLST.Klebsiella_pneumoniae.11	2017-12-19T00:00:00Z	PRJNA422332	SAMN08176467	PJPB00000000	The Hong Kong Polytechnic University	Illumina NextSeq 500	109	5584858	57.3		2015	China	China
573.165	Klebsiella pneumoniae strain SH-2	573	WGS	SH-2	MLST.Klebsiella_pneumoniae.11	2017-12-19T00:00:00Z	PRJNA422332	SAMN08176464	PJPE00000000	The Hong Kong Polytechnic University	Illumina NextSeq 500	141	5835143	56.97		2015	China	China
573.165	Klebsiella pneumoniae strain JXR113	573	WGS	JXR113	MLST.Klebsiella_pneumoniae.11	2017-12-19T00:00:00Z	PRJNA422332	SAMN08176460	PJPI00000000	The Hong Kong Polytechnic University	Illumina NextSeq 500	332	5772424	57.1		2015	China	China
573.165	Klebsiella pneumoniae strain HN34-2	573	WGS	HN34-2	MLST.Klebsiella_pneumoniae.11	2017-12-19T00:00:00Z	PRJNA422332	SAMN08176459	PJPJ00000000	The Hong Kong Polytechnic University	Illumina NextSeq 500	205	5818666	56.97		2015	China	China
573.165	Klebsiella pneumoniae strain JXR114	573	WGS	JXR114	MLST.Klebsiella_pneumoniae.11	2017-12-19T00:00:00Z	PRJNA422332	SAMN08176461	PJPH00000000	The Hong Kong Polytechnic University	Illumina NextSeq 500	166	5579908	57.28		2015	China	China
573.18070	Klebsiella pneumoniae strain L388	573	Complete	L388	MLST.Klebsiella_pneumoniae.11	2018-05-10T00:00:00Z	PRJNA449865	SAMN08932689	CP029220,CP029221,CP029222,CP029223,CP029224,CP029225	Zhejiang University	PacBio	6	5945388	56.9234	feces	2017	China	China:Zhejiang
573.181	Klebsiella pneumoniae strain WCHKP040014	573	WGS	WCHKP040014	MLST.Klebsiella_pneumoniae.11	2018-04-05T00:00:00Z	PRJNA353728	SAMN08624605	PWDT00000000	West China Hospital, Sichuan University	Illumina HiSeq	173	5697114	57.1865		2017-04-15	China	China: Chengdu, Sichuan
573.181	Klebsiella pneumoniae strain WCHKP040030	573	WGS	WCHKP040030	MLST.Klebsiella_pneumoniae.11	2018-04-05T00:00:00Z	PRJNA353728	SAMN08624608	PWDQ00000000	West China Hospital, Sichuan University	Illumina HiSeq	111	5515414	57.3003		2017-06-09	China	China: Chengdu, Sichuan
573.181	Klebsiella pneumoniae strain WCHKP040040	573	WGS	WCHKP040040	MLST.Klebsiella_pneumoniae.11	2018-04-05T00:00:00Z	PRJNA353728	SAMN08624609	PWDP00000000	West China Hospital, Sichuan University	Illumina HiSeq	182	5737201	57.1538		2017-06-26	China	China: Chengdu, Sichuan
573.181	Klebsiella pneumoniae strain WCHKP020109	573	WGS	WCHKP020109	MLST.Klebsiella_pneumoniae.11	2018-04-05T00:00:00Z	PRJNA353728	SAMN08624624	PWDA00000000	West China Hospital, Sichuan University	Illumina HiSeq	199	5751583	57.115		2017-02-13	China	China: Chengdu, Sichuan
573.18150	Klebsiella pneumoniae strain WCHKP020115	573	WGS	WCHKP020115	MLST.Klebsiella_pneumoniae.11	2018-04-05T00:00:00Z	PRJNA353728	SAMN08624626	PWCY00000000	West China Hospital, Sichuan University	Illumina HiSeq	140	5540256	57.3243		2017-02-20	China	China: Chengdu, Sichuan
573.182	Klebsiella pneumoniae strain WCHKP015156	573	WGS	WCHKP015156	MLST.Klebsiella_pneumoniae.11	2018-04-05T00:00:00Z	PRJNA353728	SAMN08624629	PWCV00000000	West China Hospital, Sichuan University	Illumina HiSeq	197	5733420	57.159		2017-04-24	China	China: Chengdu, Sichuan
573.182	Klebsiella pneumoniae strain WCHKP015160	573	WGS	WCHKP015160	MLST.Klebsiella_pneumoniae.11	2018-04-05T00:00:00Z	PRJNA353728	SAMN08624631	PWCU00000000	West China Hospital, Sichuan University	Illumina HiSeq	195	5736384	57.1621		2017-04-24	China	China: Chengdu, Sichuan
573.182	Klebsiella pneumoniae strain WCHKP015247	573	WGS	WCHKP015247	MLST.Klebsiella_pneumoniae.11	2018-04-05T00:00:00Z	PRJNA353728	SAMN08624641	PWCN00000000	West China Hospital, Sichuan University	Illumina HiSeq	135	5550675	57.3197		2017-05-09	China	China: Chengdu, Sichuan
573.182	Klebsiella pneumoniae strain WCHKP015318	573	WGS	WCHKP015318	MLST.Klebsiella_pneumoniae.11	2018-04-05T00:00:00Z	PRJNA353728	SAMN08624653	PWCG00000000	West China Hospital, Sichuan University	Illumina HiSeq	129	5531268	57.3317		2017-05-19	China	China: Chengdu, Sichuan
573.182	Klebsiella pneumoniae strain WCHKP015346	573	WGS	WCHKP015346	MLST.Klebsiella_pneumoniae.11	2018-04-05T00:00:00Z	PRJNA353728	SAMN08624657	PWCD00000000	West China Hospital, Sichuan University	Illumina HiSeq	113	5548445	57.3152		2017-05-30	China	China: Chengdu, Sichuan
573.182	Klebsiella pneumoniae strain WCHKP040033	573	WGS	WCHKP040033	MLST.Klebsiella_pneumoniae.11	2018-04-05T00:00:00Z	PRJNA353728	SAMN08624667	PWBU00000000	West China Hospital, Sichuan University	Illumina HiSeq	182	5737567	57.1509		2017-06-15	China	China: Chengdu, Sichuan
573.182	Klebsiella pneumoniae strain WCHKP040027	573	WGS	WCHKP040027	MLST.Klebsiella_pneumoniae.11	2018-04-05T00:00:00Z	PRJNA353728	SAMN08624679	PWBI00000000	West China Hospital, Sichuan University	Illumina HiSeq	197	5724799	57.1673		2017-05-28	China	China: Chengdu, Sichuan
573.182	Klebsiella pneumoniae strain WCHKP040022	573	WGS	WCHKP040022	MLST.Klebsiella_pneumoniae.11	2018-04-05T00:00:00Z	PRJNA353728	SAMN08624682	PWBF00000000	West China Hospital, Sichuan University	Illumina HiSeq	178	5697475	57.1876		2017-05-21	China	China: Chengdu, Sichuan
573.182	Klebsiella pneumoniae strain WCHKP040043	573	WGS	WCHKP040043	MLST.Klebsiella_pneumoniae.11	2018-04-05T00:00:00Z	PRJNA353728	SAMN08624685	PWBC00000000	West China Hospital, Sichuan University	Illumina HiSeq	136	5545688	57.321		2017-07-02	China	China: Chengdu, Sichuan
573.182	Klebsiella pneumoniae strain SCKP020017	573	WGS	SCKP020017	MLST.Klebsiella_pneumoniae.11	2018-04-05T00:00:00Z	PRJNA353728	SAMN08624690	PWAX00000000	West China Hospital, Sichuan University	Illumina HiSeq	126	5662219	57.1748		2016-10-11	China	China: Meishan, Sichuan
573.182	Klebsiella pneumoniae strain WCHKP040046	573	WGS	WCHKP040046	MLST.Klebsiella_pneumoniae.11	2018-04-05T00:00:00Z	PRJNA353728	SAMN08624615	PWDJ00000000	West China Hospital, Sichuan University	Illumina HiSeq	106	5515868	57.352		2017-07-08	China	China: Chengdu, Sichuan
573.182	Klebsiella pneumoniae strain WCHKP040017	573	WGS	WCHKP040017	MLST.Klebsiella_pneumoniae.11	2018-04-05T00:00:00Z	PRJNA353728	SAMN08624613	PWDL00000000	West China Hospital, Sichuan University	Illumina HiSeq	179	5687003	57.1796		2017-04-22	China	China: Chengdu, Sichuan
573.182	Klebsiella pneumoniae strain WCHKP020112	573	WGS	WCHKP020112	MLST.Klebsiella_pneumoniae.11	2018-04-05T00:00:00Z	PRJNA353728	SAMN08624625	PWCZ00000000	West China Hospital, Sichuan University	Illumina HiSeq	128	5554801	57.3091		2017-02-10	China	China: Chengdu, Sichuan
573.182	Klebsiella pneumoniae strain WCHKP020027	573	WGS	WCHKP020027	MLST.Klebsiella_pneumoniae.11	2018-04-05T00:00:00Z	PRJNA353728	SAMN08624618	PWDG00000000	West China Hospital, Sichuan University	Illumina HiSeq	168	5723062	57.1697		2016-07-06	China	China: Chengdu, Sichuan
573.182	Klebsiella pneumoniae strain WCHKP015229	573	WGS	WCHKP015229	MLST.Klebsiella_pneumoniae.11	2018-04-05T00:00:00Z	PRJNA353728	SAMN08624632	PWCT00000000	West China Hospital, Sichuan University	Illumina HiSeq	107	5515787	57.3293		2017-05-08	China	China: Chengdu, Sichuan
573.182	Klebsiella pneumoniae strain WCHKP020094	573	WGS	WCHKP020094	MLST.Klebsiella_pneumoniae.11	2018-04-05T00:00:00Z	PRJNA353728	SAMN08624621	PWDD00000000	West China Hospital, Sichuan University	Illumina HiSeq	173	5697323	57.1874			China	China: Chengdu, Sichuan
573.182	Klebsiella pneumoniae strain WCHKP015235	573	WGS	WCHKP015235	MLST.Klebsiella_pneumoniae.11	2018-04-05T00:00:00Z	PRJNA353728	SAMN08624636	PWCQ00000000	West China Hospital, Sichuan University	Illumina HiSeq	181	5734163	57.1586		2017-05-08	China	China: Chengdu, Sichuan
573.182	Klebsiella pneumoniae strain WCHKP015256	573	WGS	WCHKP015256	MLST.Klebsiella_pneumoniae.11	2018-04-05T00:00:00Z	PRJNA353728	SAMN08624643	PWCL00000000	West China Hospital, Sichuan University	Illumina HiSeq	186	6045274	56.5442		2017-05-08	China	China: Chengdu, Sichuan
573.182	Klebsiella pneumoniae strain WCHKP015314	573	WGS	WCHKP015314	MLST.Klebsiella_pneumoniae.11	2018-04-05T00:00:00Z	PRJNA353728	SAMN08624651	PWCH00000000	West China Hospital, Sichuan University	Illumina HiSeq	114	5548796	57.3142		2017-05-16	China	China: Chengdu, Sichuan
573.182	Klebsiella pneumoniae strain WCHKP015336	573	WGS	WCHKP015336	MLST.Klebsiella_pneumoniae.11	2018-04-05T00:00:00Z	PRJNA353728	SAMN08624656	PWCE00000000	West China Hospital, Sichuan University	Illumina HiSeq	187	5738874	57.155		2017-05-30	China	China: Chengdu, Sichuan
573.182	Klebsiella pneumoniae strain WCHKP040055	573	WGS	WCHKP040055	MLST.Klebsiella_pneumoniae.11	2018-04-05T00:00:00Z	PRJNA353728	SAMN08624662	PWBZ00000000	West China Hospital, Sichuan University	Illumina HiSeq	173	5696477	57.1935		2017-07-20	China	China: Chengdu, Sichuan
573.182	Klebsiella pneumoniae strain WCHKP040002	573	WGS	WCHKP040002	MLST.Klebsiella_pneumoniae.11	2018-04-05T00:00:00Z	PRJNA353728	SAMN08624676	PWBL00000000	West China Hospital, Sichuan University	Illumina HiSeq	174	5696864	57.1894		2017-03-09	China	China: Chengdu, Sichuan
573.182	Klebsiella pneumoniae strain WCHKP040004	573	WGS	WCHKP040004	MLST.Klebsiella_pneumoniae.11	2018-04-05T00:00:00Z	PRJNA353728	SAMN08624684	PWBD00000000	West China Hospital, Sichuan University	Illumina HiSeq	178	5697494	57.1876		2017-03-09	China	China: Chengdu, Sichuan
573.182	Klebsiella pneumoniae strain WCHKP040025	573	WGS	WCHKP040025	MLST.Klebsiella_pneumoniae.11	2018-04-05T00:00:00Z	PRJNA353728	SAMN08624677	PWBK00000000	West China Hospital, Sichuan University	Illumina HiSeq	197	5739578	57.1528		2017-05-23	China	China: Chengdu, Sichuan
573.182	Klebsiella pneumoniae strain WCHKP040021	573	WGS	WCHKP040021	MLST.Klebsiella_pneumoniae.11	2018-04-05T00:00:00Z	PRJNA353728	SAMN08624607	PWDR00000000	West China Hospital, Sichuan University	Illumina HiSeq	109	5548908	57.3161		2017-05-12	China	China: Chengdu, Sichuan
573.182	Klebsiella pneumoniae strain WCHKP040020	573	WGS	WCHKP040020	MLST.Klebsiella_pneumoniae.11	2018-04-05T00:00:00Z	PRJNA353728	SAMN08624606	PWDS00000000	West China Hospital, Sichuan University	Illumina HiSeq	129	5521870	57.3353		2017-05-02	China	China: Chengdu, Sichuan
573.182	Klebsiella pneumoniae strain WCHKP040057	573	WGS	WCHKP040057	MLST.Klebsiella_pneumoniae.11	2018-04-05T00:00:00Z	PRJNA353728	SAMN08624612	PWDM00000000	West China Hospital, Sichuan University	Illumina HiSeq	125	5512448	57.3551		2017-08-04	China	China: Chengdu, Sichuan
573.182	Klebsiella pneumoniae strain WCHKP040041	573	WGS	WCHKP040041	MLST.Klebsiella_pneumoniae.11	2018-04-05T00:00:00Z	PRJNA353728	SAMN08624614	PWDK00000000	West China Hospital, Sichuan University	Illumina HiSeq	182	5737389	57.1545		2017-07-03	China	China: Chengdu, Sichuan
573.182	Klebsiella pneumoniae strain WCHKP020093	573	WGS	WCHKP020093	MLST.Klebsiella_pneumoniae.11	2018-04-05T00:00:00Z	PRJNA353728	SAMN08624620	PWDE00000000	West China Hospital, Sichuan University	Illumina HiSeq	125	5524847	57.3292			China	China: Chengdu, Sichuan
573.182	Klebsiella pneumoniae strain WCHKP015155	573	WGS	WCHKP015155	MLST.Klebsiella_pneumoniae.11	2018-04-05T00:00:00Z	PRJNA353728	SAMN08624628	PWCW00000000	West China Hospital, Sichuan University	Illumina HiSeq	114	5548341	57.3135		2017-04-24	China	China: Chengdu, Sichuan
573.182	Klebsiella pneumoniae strain WCHKP015230	573	WGS	WCHKP015230	MLST.Klebsiella_pneumoniae.11	2018-04-05T00:00:00Z	PRJNA353728	SAMN08624633	PWCS00000000	West China Hospital, Sichuan University	Illumina HiSeq	165	5733212	57.16		2017-05-08	China	China: Chengdu, Sichuan
573.182	Klebsiella pneumoniae strain WCHKP015231	573	WGS	WCHKP015231	MLST.Klebsiella_pneumoniae.11	2018-04-05T00:00:00Z	PRJNA353728	SAMN08624634	PWCR00000000	West China Hospital, Sichuan University	Illumina HiSeq	108	5550818	57.3087		2017-05-08	China	China: Chengdu, Sichuan
573.182	Klebsiella pneumoniae strain WCHKP015240	573	WGS	WCHKP015240	MLST.Klebsiella_pneumoniae.11	2018-04-05T00:00:00Z	PRJNA353728	SAMN08624639	PWCP00000000	West China Hospital, Sichuan University	Illumina HiSeq	178	5735594	57.1574		2017-05-08	China	China: Chengdu, Sichuan
573.182	Klebsiella pneumoniae strain WCHKP015255	573	WGS	WCHKP015255	MLST.Klebsiella_pneumoniae.11	2018-04-05T00:00:00Z	PRJNA353728	SAMN08624642	PWCM00000000	West China Hospital, Sichuan University	Illumina HiSeq	180	5735129	57.1624		2017-05-08	China	China: Chengdu, Sichuan
573.182	Klebsiella pneumoniae strain WCHKP015305	573	WGS	WCHKP015305	MLST.Klebsiella_pneumoniae.11	2018-04-05T00:00:00Z	PRJNA353728	SAMN08624649	PWCI00000000	West China Hospital, Sichuan University	Illumina HiSeq	171	5733900	57.1522		2017-05-16	China	China: Chengdu, Sichuan
573.182	Klebsiella pneumoniae strain WCHKP015271	573	WGS	WCHKP015271	MLST.Klebsiella_pneumoniae.11	2018-04-05T00:00:00Z	PRJNA353728	SAMN08624645	PWCK00000000	West China Hospital, Sichuan University	Illumina HiSeq	108	5548407	57.3169		2017-05-03	China	China: Chengdu, Sichuan
573.182	Klebsiella pneumoniae strain WCHKP015288	573	WGS	WCHKP015288	MLST.Klebsiella_pneumoniae.11	2018-04-05T00:00:00Z	PRJNA353728	SAMN08624647	PWCJ00000000	West China Hospital, Sichuan University	Illumina HiSeq	175	5674007	57.2082		2017-05-15	China	China: Chengdu, Sichuan
573.182	Klebsiella pneumoniae strain WCHKP015322	573	WGS	WCHKP015322	MLST.Klebsiella_pneumoniae.11	2018-04-05T00:00:00Z	PRJNA353728	SAMN08624654	PWCF00000000	West China Hospital, Sichuan University	Illumina HiSeq	218	5646454	57.0677		2017-05-22	China	China: Chengdu, Sichuan
573.182	Klebsiella pneumoniae strain WCHKP040015	573	WGS	WCHKP040015	MLST.Klebsiella_pneumoniae.11	2018-04-05T00:00:00Z	PRJNA353728	SAMN08624666	PWBV00000000	West China Hospital, Sichuan University	Illumina HiSeq	181	5728625	57.1355		2017-04-14	China	China: Chengdu, Sichuan
573.182	Klebsiella pneumoniae strain WCHKP015348	573	WGS	WCHKP015348	MLST.Klebsiella_pneumoniae.11	2018-04-05T00:00:00Z	PRJNA353728	SAMN08624658	PWCC00000000	West China Hospital, Sichuan University	Illumina HiSeq	181	5735876	57.16		2017-05-30	China	China: Chengdu, Sichuan
573.182	Klebsiella pneumoniae strain WCHKP040024	573	WGS	WCHKP040024	MLST.Klebsiella_pneumoniae.11	2018-04-05T00:00:00Z	PRJNA353728	SAMN08624665	PWBW00000000	West China Hospital, Sichuan University	Illumina HiSeq	130	5686974	57.1541		2017-05-18	China	China: Chengdu, Sichuan
573.182	Klebsiella pneumoniae strain WCHKP040011	573	WGS	WCHKP040011	MLST.Klebsiella_pneumoniae.11	2018-04-05T00:00:00Z	PRJNA353728	SAMN08624673	PWBO00000000	West China Hospital, Sichuan University	Illumina HiSeq	178	5687125	57.2176		2017-03-22	China	China: Chengdu, Sichuan
573.182	Klebsiella pneumoniae strain WCHKP040052	573	WGS	WCHKP040052	MLST.Klebsiella_pneumoniae.11	2018-04-05T00:00:00Z	PRJNA353728	SAMN08624683	PWBE00000000	West China Hospital, Sichuan University	Illumina HiSeq	184	5737958	57.1528		2017-07-15	China	China: Chengdu, Sichuan
573.182	Klebsiella pneumoniae strain WCHKP040051	573	WGS	WCHKP040051	MLST.Klebsiella_pneumoniae.11	2018-04-05T00:00:00Z	PRJNA353728	SAMN08624686	PWBB00000000	West China Hospital, Sichuan University	Illumina HiSeq	129	5521626	57.3348			China	China: Chengdu, Sichuan
573.182	Klebsiella pneumoniae strain SCKP040072	573	WGS	SCKP040072	MLST.Klebsiella_pneumoniae.11	2018-04-05T00:00:00Z	PRJNA353728	SAMN08624701	PWAM00000000	West China Hospital, Sichuan University	Illumina HiSeq	186	5724791	57.1551		2017-05-24	China	China: Sichuan
573.186	Klebsiella pneumoniae strain WCHKP015664	573	WGS	WCHKP015664	MLST.Klebsiella_pneumoniae.11	2018-06-25T00:00:00Z	PRJNA353728	SAMN08932881	QJNO00000000	West China Hospital, Sichuan University	Illumina HiSeq	154	5499771	57.3573		2017	China	China: Chengdu, Sichuan
573.186	Klebsiella pneumoniae strain WCHKP015663	573	WGS	WCHKP015663	MLST.Klebsiella_pneumoniae.11	2018-06-25T00:00:00Z	PRJNA353728	SAMN08932880	QJNN00000000	West China Hospital, Sichuan University	Illumina HiSeq	178	5696251	57.1876		2017	China	China: Chengdu, Sichuan
573.186	Klebsiella pneumoniae strain WCHKP015662	573	WGS	WCHKP015662	MLST.Klebsiella_pneumoniae.11	2018-06-25T00:00:00Z	PRJNA353728	SAMN08932879	QJNM00000000	West China Hospital, Sichuan University	Illumina HiSeq	122	5490820	57.3498		2017	China	China: Chengdu, Sichuan
573.186	Klebsiella pneumoniae strain WCHKP015659	573	WGS	WCHKP015659	MLST.Klebsiella_pneumoniae.11	2018-06-25T00:00:00Z	PRJNA353728	SAMN08932878	QJNL00000000	West China Hospital, Sichuan University	Illumina HiSeq	153	5426011	57.347		2017	China	China: Chengdu, Sichuan
573.186	Klebsiella pneumoniae strain WCHKP015658	573	WGS	WCHKP015658	MLST.Klebsiella_pneumoniae.11	2018-06-25T00:00:00Z	PRJNA353728	SAMN08932877	QJNK00000000	West China Hospital, Sichuan University	Illumina HiSeq	128	5491034	57.3513		2017	China	China: Chengdu, Sichuan
573.186	Klebsiella pneumoniae strain WCHKP015651	573	WGS	WCHKP015651	MLST.Klebsiella_pneumoniae.11	2018-06-25T00:00:00Z	PRJNA353728	SAMN08932874	QJNH00000000	West China Hospital, Sichuan University	Illumina HiSeq	128	5521623	57.3354		2017	China	China: Chengdu, Sichuan
573.186	Klebsiella pneumoniae strain WCHKP015637	573	WGS	WCHKP015637	MLST.Klebsiella_pneumoniae.11	2018-06-25T00:00:00Z	PRJNA353728	SAMN08932869	QJNC00000000	West China Hospital, Sichuan University	Illumina HiSeq	216	5682365	57.1893		2017	China	China: Chengdu, Sichuan
573.186	Klebsiella pneumoniae strain WCHKP015640	573	WGS	WCHKP015640	MLST.Klebsiella_pneumoniae.11	2018-06-25T00:00:00Z	PRJNA353728	SAMN08932870	QJND00000000	West China Hospital, Sichuan University	Illumina HiSeq	119	5468654	57.3384		2017	China	China: Chengdu, Sichuan
573.186	Klebsiella pneumoniae strain WCHKP015628	573	WGS	WCHKP015628	MLST.Klebsiella_pneumoniae.11	2018-06-25T00:00:00Z	PRJNA353728	SAMN08932866	QJMZ00000000	West China Hospital, Sichuan University	Illumina HiSeq	132	5512901	57.3475		2017	China	China: Chengdu, Sichuan
573.186	Klebsiella pneumoniae strain WCHKP015636	573	WGS	WCHKP015636	MLST.Klebsiella_pneumoniae.11	2018-06-25T00:00:00Z	PRJNA353728	SAMN08932868	QJNB00000000	West China Hospital, Sichuan University	Illumina HiSeq	178	5696970	57.1873		2017	China	China: Chengdu, Sichuan
573.186	Klebsiella pneumoniae strain WCHKP015626	573	WGS	WCHKP015626	MLST.Klebsiella_pneumoniae.11	2018-06-25T00:00:00Z	PRJNA353728	SAMN08932864	QJMX00000000	West China Hospital, Sichuan University	Illumina HiSeq	179	5696410	57.1873		2017	China	China: Chengdu, Sichuan
573.186	Klebsiella pneumoniae strain WCHKP015625	573	WGS	WCHKP015625	MLST.Klebsiella_pneumoniae.11	2018-06-25T00:00:00Z	PRJNA353728	SAMN08932863	QJMW00000000	West China Hospital, Sichuan University	Illumina HiSeq	152	5512628	57.3623		2017	China	China: Chengdu, Sichuan
573.186	Klebsiella pneumoniae strain WCHKP015623	573	WGS	WCHKP015623	MLST.Klebsiella_pneumoniae.11	2018-06-25T00:00:00Z	PRJNA353728	SAMN08932862	QJMV00000000	West China Hospital, Sichuan University	Illumina HiSeq	170	5509358	57.3475		2017	China	China: Chengdu, Sichuan
573.186	Klebsiella pneumoniae strain WCHKP015592	573	WGS	WCHKP015592	MLST.Klebsiella_pneumoniae.11	2018-06-25T00:00:00Z	PRJNA353728	SAMN08932860	QJMT00000000	West China Hospital, Sichuan University	Illumina HiSeq	168	5503339	57.353		2017	China	China: Chengdu, Sichuan
573.186	Klebsiella pneumoniae strain WCHKP015585	573	WGS	WCHKP015585	MLST.Klebsiella_pneumoniae.11	2018-06-25T00:00:00Z	PRJNA353728	SAMN08932858	QJMR00000000	West China Hospital, Sichuan University	Illumina HiSeq	140	5510551	57.3583		2017	China	China: Chengdu, Sichuan
573.186	Klebsiella pneumoniae strain WCHKP015584	573	WGS	WCHKP015584	MLST.Klebsiella_pneumoniae.11	2018-06-25T00:00:00Z	PRJNA353728	SAMN08932857	QJMQ00000000	West China Hospital, Sichuan University	Illumina HiSeq	141	5510738	57.3575		2017	China	China: Chengdu, Sichuan
573.186	Klebsiella pneumoniae strain WCHKP015574	573	WGS	WCHKP015574	MLST.Klebsiella_pneumoniae.11	2018-06-25T00:00:00Z	PRJNA353728	SAMN08932854	QJMN00000000	West China Hospital, Sichuan University	Illumina HiSeq	208	5677970	57.2005		2017	China	China: Chengdu, Sichuan
573.186	Klebsiella pneumoniae strain WCHKP015571	573	WGS	WCHKP015571	MLST.Klebsiella_pneumoniae.11	2018-06-25T00:00:00Z	PRJNA353728	SAMN08932852	QJML00000000	West China Hospital, Sichuan University	Illumina HiSeq	197	5542170	57.27		2017	China	China: Chengdu, Sichuan
573.186	Klebsiella pneumoniae strain WCHKP015568	573	WGS	WCHKP015568	MLST.Klebsiella_pneumoniae.11	2018-06-25T00:00:00Z	PRJNA353728	SAMN08932851	QJMK00000000	West China Hospital, Sichuan University	Illumina HiSeq	177	5697437	57.1877		2017	China	China: Chengdu, Sichuan
573.186	Klebsiella pneumoniae strain WCHKP015566	573	WGS	WCHKP015566	MLST.Klebsiella_pneumoniae.11	2018-06-25T00:00:00Z	PRJNA353728	SAMN08932850	QJMJ00000000	West China Hospital, Sichuan University	Illumina HiSeq	180	5697109	57.1873		2017	China	China: Chengdu, Sichuan
573.186	Klebsiella pneumoniae strain WCHKP015558	573	WGS	WCHKP015558	MLST.Klebsiella_pneumoniae.11	2018-06-25T00:00:00Z	PRJNA353728	SAMN08932847	QJMG00000000	West China Hospital, Sichuan University	Illumina HiSeq	208	5686031	57.1922		2017	China	China: Chengdu, Sichuan
573.186	Klebsiella pneumoniae strain WCHKP015557	573	WGS	WCHKP015557	MLST.Klebsiella_pneumoniae.11	2018-06-25T00:00:00Z	PRJNA353728	SAMN08932846	QJMF00000000	West China Hospital, Sichuan University	Illumina HiSeq	169	5509572	57.3478		2017	China	China: Chengdu, Sichuan
573.186	Klebsiella pneumoniae strain WCHKP015524	573	WGS	WCHKP015524	MLST.Klebsiella_pneumoniae.11	2018-06-25T00:00:00Z	PRJNA353728	SAMN08932843	QJMC00000000	West China Hospital, Sichuan University	Illumina HiSeq	180	5696280	57.1876		2017	China	China: Chengdu, Sichuan
573.186	Klebsiella pneumoniae strain WCHKP015522	573	WGS	WCHKP015522	MLST.Klebsiella_pneumoniae.11	2018-06-25T00:00:00Z	PRJNA353728	SAMN08932842	QJMB00000000	West China Hospital, Sichuan University	Illumina HiSeq	215	5681447	57.1929		2017	China	China: Chengdu, Sichuan
573.186	Klebsiella pneumoniae strain WCHKP015520	573	WGS	WCHKP015520	MLST.Klebsiella_pneumoniae.11	2018-06-25T00:00:00Z	PRJNA353728	SAMN08932841	QJMA00000000	West China Hospital, Sichuan University	Illumina HiSeq	142	5517146	57.3515		2017	China	China: Chengdu, Sichuan
573.186	Klebsiella pneumoniae strain WCHKP015479	573	WGS	WCHKP015479	MLST.Klebsiella_pneumoniae.11	2018-06-25T00:00:00Z	PRJNA353728	SAMN08932836	QJLV00000000	West China Hospital, Sichuan University	Illumina HiSeq	121	5517181	57.3397		2017	China	China: Chengdu, Sichuan
573.186	Klebsiella pneumoniae strain WCHKP015478	573	WGS	WCHKP015478	MLST.Klebsiella_pneumoniae.11	2018-06-25T00:00:00Z	PRJNA353728	SAMN08932835	QJLU00000000	West China Hospital, Sichuan University	Illumina HiSeq	182	5696123	57.1872		2017	China	China: Chengdu, Sichuan
573.186	Klebsiella pneumoniae strain WCHKP015477	573	WGS	WCHKP015477	MLST.Klebsiella_pneumoniae.11	2018-06-25T00:00:00Z	PRJNA353728	SAMN08932834	QJLT00000000	West China Hospital, Sichuan University	Illumina HiSeq	174	5693507	57.1878		2017	China	China: Chengdu, Sichuan
573.186	Klebsiella pneumoniae strain WCHKP015473	573	WGS	WCHKP015473	MLST.Klebsiella_pneumoniae.11	2018-06-25T00:00:00Z	PRJNA353728	SAMN08932832	QJLR00000000	West China Hospital, Sichuan University	Illumina HiSeq	178	5697422	57.1878		2017	China	China: Chengdu, Sichuan
573.186	Klebsiella pneumoniae strain WCHKP015469	573	WGS	WCHKP015469	MLST.Klebsiella_pneumoniae.11	2018-06-25T00:00:00Z	PRJNA353728	SAMN08932831	QJLQ00000000	West China Hospital, Sichuan University	Illumina HiSeq	209	5683652	57.194		2017	China	China: Chengdu, Sichuan
573.186	Klebsiella pneumoniae strain WCHKP015462	573	WGS	WCHKP015462	MLST.Klebsiella_pneumoniae.11	2018-06-25T00:00:00Z	PRJNA353728	SAMN08932828	QJLN00000000	West China Hospital, Sichuan University	Illumina HiSeq	150	5514390	57.3341		2017	China	China: Chengdu, Sichuan
573.186	Klebsiella pneumoniae strain WCHKP015396	573	WGS	WCHKP015396	MLST.Klebsiella_pneumoniae.11	2018-06-25T00:00:00Z	PRJNA353728	SAMN08932825	QJLK00000000	West China Hospital, Sichuan University	Illumina HiSeq	211	5683579	57.1897		2017	China	China: Chengdu, Sichuan
573.186	Klebsiella pneumoniae strain WCHKP015394	573	WGS	WCHKP015394	MLST.Klebsiella_pneumoniae.11	2018-06-25T00:00:00Z	PRJNA353728	SAMN08932823	QJLI00000000	West China Hospital, Sichuan University	Illumina HiSeq	125	5443844	57.3762		2017	China	China: Chengdu, Sichuan
573.186	Klebsiella pneumoniae strain WCHKP015376	573	WGS	WCHKP015376	MLST.Klebsiella_pneumoniae.11	2018-06-25T00:00:00Z	PRJNA353728	SAMN08932821	QJLG00000000	West China Hospital, Sichuan University	Illumina HiSeq	187	5760926	57.0317		2017	China	China: Chengdu, Sichuan
573.186	Klebsiella pneumoniae strain WCHKP015372	573	WGS	WCHKP015372	MLST.Klebsiella_pneumoniae.11	2018-06-25T00:00:00Z	PRJNA353728	SAMN08932819	QJLE00000000	West China Hospital, Sichuan University	Illumina HiSeq	165	5510877	57.3331		2017	China	China: Chengdu, Sichuan
573.186	Klebsiella pneumoniae strain WCHKP015369	573	WGS	WCHKP015369	MLST.Klebsiella_pneumoniae.11	2018-06-25T00:00:00Z	PRJNA353728	SAMN08932816	QJLB00000000	West China Hospital, Sichuan University	Illumina HiSeq	122	5516912	57.3396		2017	China	China: Chengdu, Sichuan
573.186	Klebsiella pneumoniae strain WCHKP015289	573	WGS	WCHKP015289	MLST.Klebsiella_pneumoniae.11	2018-06-25T00:00:00Z	PRJNA353728	SAMN08624648	QJKV00000000	West China Hospital, Sichuan University	Illumina HiSeq	135	5585797	57.1013		2017-05-15	China	China: Chengdu, Sichuan
573.186	Klebsiella pneumoniae strain WCHKP015275	573	WGS	WCHKP015275	MLST.Klebsiella_pneumoniae.11	2018-06-25T00:00:00Z	PRJNA353728	SAMN08624646	QJKU00000000	West China Hospital, Sichuan University	Illumina HiSeq	132	5573990	57.1572		2017-05-03	China	China: Chengdu, Sichuan
573.186	Klebsiella pneumoniae strain WCHKP015237	573	WGS	WCHKP015237	MLST.Klebsiella_pneumoniae.11	2018-06-25T00:00:00Z	PRJNA353728	SAMN08624637	QJKR00000000	West China Hospital, Sichuan University	Illumina HiSeq	182	5724437	57.0955		2017-05-08	China	China: Chengdu, Sichuan
573.186	Klebsiella pneumoniae strain WCHKP015115	573	WGS	WCHKP015115	MLST.Klebsiella_pneumoniae.11	2018-06-25T00:00:00Z	PRJNA353728	SAMN08932813	QJKN00000000	West China Hospital, Sichuan University	Illumina HiSeq	145	5509023	57.3558			China	China: Chengdu, Sichuan
573.186	Klebsiella pneumoniae strain WCHKP015667	573	WGS	WCHKP015667	MLST.Klebsiella_pneumoniae.11	2018-06-25T00:00:00Z	PRJNA353728	SAMN08932882	QJNP00000000	West China Hospital, Sichuan University	Illumina HiSeq	156	5513736	57.3324		2017	China	China: Chengdu, Sichuan
573.186	Klebsiella pneumoniae strain WCHKP015656	573	WGS	WCHKP015656	MLST.Klebsiella_pneumoniae.11	2018-06-25T00:00:00Z	PRJNA353728	SAMN08932876	QJNJ00000000	West China Hospital, Sichuan University	Illumina HiSeq	208	5685345	57.1914		2017	China	China: Chengdu, Sichuan
573.186	Klebsiella pneumoniae strain WCHKP015650	573	WGS	WCHKP015650	MLST.Klebsiella_pneumoniae.11	2018-06-25T00:00:00Z	PRJNA353728	SAMN08932873	QJNG00000000	West China Hospital, Sichuan University	Illumina HiSeq	206	5685412	57.1911		2017	China	China: Chengdu, Sichuan
573.186	Klebsiella pneumoniae strain WCHKP015633	573	WGS	WCHKP015633	MLST.Klebsiella_pneumoniae.11	2018-06-25T00:00:00Z	PRJNA353728	SAMN08932867	QJNA00000000	West China Hospital, Sichuan University	Illumina HiSeq	156	5514247	57.3334		2017	China	China: Chengdu, Sichuan
573.186	Klebsiella pneumoniae strain WCHKP015627	573	WGS	WCHKP015627	MLST.Klebsiella_pneumoniae.11	2018-06-25T00:00:00Z	PRJNA353728	SAMN08932865	QJMY00000000	West China Hospital, Sichuan University	Illumina HiSeq	150	5510733	57.3464		2017	China	China: Chengdu, Sichuan
573.187	Klebsiella pneumoniae strain WCHKP015622	573	WGS	WCHKP015622	MLST.Klebsiella_pneumoniae.11	2018-06-25T00:00:00Z	PRJNA353728	SAMN08932861	QJMU00000000	West China Hospital, Sichuan University	Illumina HiSeq	158	5512642	57.3507		2017	China	China: Chengdu, Sichuan
573.187	Klebsiella pneumoniae strain WCHKP015572	573	WGS	WCHKP015572	MLST.Klebsiella_pneumoniae.11	2018-06-25T00:00:00Z	PRJNA353728	SAMN08932853	QJMM00000000	West China Hospital, Sichuan University	Illumina HiSeq	179	5692471	57.1998		2017	China	China: Chengdu, Sichuan
573.187	Klebsiella pneumoniae strain WCHKP015525	573	WGS	WCHKP015525	MLST.Klebsiella_pneumoniae.11	2018-06-25T00:00:00Z	PRJNA353728	SAMN08932844	QJMD00000000	West China Hospital, Sichuan University	Illumina HiSeq	210	5682816	57.1872		2017	China	China: Chengdu, Sichuan
573.187	Klebsiella pneumoniae strain WCHKP015493	573	WGS	WCHKP015493	MLST.Klebsiella_pneumoniae.11	2018-06-25T00:00:00Z	PRJNA353728	SAMN08932840	QJLZ00000000	West China Hospital, Sichuan University	Illumina HiSeq	156	5514130	57.3329		2017	China	China: Chengdu, Sichuan
573.187	Klebsiella pneumoniae strain WCHKP015490	573	WGS	WCHKP015490	MLST.Klebsiella_pneumoniae.11	2018-06-25T00:00:00Z	PRJNA353728	SAMN08932839	QJLY00000000	West China Hospital, Sichuan University	Illumina HiSeq	176	5695492	57.1936		2017	China	China: Chengdu, Sichuan
573.187	Klebsiella pneumoniae strain WCHKP015488	573	WGS	WCHKP015488	MLST.Klebsiella_pneumoniae.11	2018-06-25T00:00:00Z	PRJNA353728	SAMN08932838	QJLX00000000	West China Hospital, Sichuan University	Illumina HiSeq	224	5674358	57.1872		2017	China	China: Chengdu, Sichuan
573.187	Klebsiella pneumoniae strain WCHKP015468	573	WGS	WCHKP015468	MLST.Klebsiella_pneumoniae.11	2018-06-25T00:00:00Z	PRJNA353728	SAMN08932830	QJLP00000000	West China Hospital, Sichuan University	Illumina HiSeq	126	5522030	57.3349		2017	China	China: Chengdu, Sichuan
573.187	Klebsiella pneumoniae strain WCHKP015480	573	WGS	WCHKP015480	MLST.Klebsiella_pneumoniae.11	2018-06-25T00:00:00Z	PRJNA353728	SAMN08932837	QJLW00000000	West China Hospital, Sichuan University	Illumina HiSeq	180	5696384	57.1884		2017	China	China: Chengdu, Sichuan
573.187	Klebsiella pneumoniae strain WCHKP015464	573	WGS	WCHKP015464	MLST.Klebsiella_pneumoniae.11	2018-06-25T00:00:00Z	PRJNA353728	SAMN08932829	QJLO00000000	West China Hospital, Sichuan University	Illumina HiSeq	126	5521980	57.3356		2017	China	China: Chengdu, Sichuan
573.187	Klebsiella pneumoniae strain WCHKP015395	573	WGS	WCHKP015395	MLST.Klebsiella_pneumoniae.11	2018-06-25T00:00:00Z	PRJNA353728	SAMN08932824	QJLJ00000000	West China Hospital, Sichuan University	Illumina HiSeq	182	5694188	57.1868		2017	China	China: Chengdu, Sichuan
573.187	Klebsiella pneumoniae strain WCHKP015400	573	WGS	WCHKP015400	MLST.Klebsiella_pneumoniae.11	2018-06-25T00:00:00Z	PRJNA353728	SAMN08932826	QJLL00000000	West China Hospital, Sichuan University	Illumina HiSeq	199	5683241	57.1873		2017	China	China: Chengdu, Sichuan
573.187	Klebsiella pneumoniae strain WCHKP015381	573	WGS	WCHKP015381	MLST.Klebsiella_pneumoniae.11	2018-06-25T00:00:00Z	PRJNA353728	SAMN08932822	QJLH00000000	West China Hospital, Sichuan University	Illumina HiSeq	215	5682981	57.1873		2017	China	China: Chengdu, Sichuan
573.187	Klebsiella pneumoniae strain WCHKP015371	573	WGS	WCHKP015371	MLST.Klebsiella_pneumoniae.11	2018-06-25T00:00:00Z	PRJNA353728	SAMN08932818	QJLD00000000	West China Hospital, Sichuan University	Illumina HiSeq	178	5700886	57.1836		2017	China	China: Chengdu, Sichuan
573.187	Klebsiella pneumoniae strain WCHKP015370	573	WGS	WCHKP015370	MLST.Klebsiella_pneumoniae.11	2018-06-25T00:00:00Z	PRJNA353728	SAMN08932817	QJLC00000000	West China Hospital, Sichuan University	Illumina HiSeq	176	5695330	57.1936		2017	China	China: Chengdu, Sichuan
573.187	Klebsiella pneumoniae strain WCHKP015368	573	WGS	WCHKP015368	MLST.Klebsiella_pneumoniae.11	2018-06-25T00:00:00Z	PRJNA353728	SAMN08932815	QJLA00000000	West China Hospital, Sichuan University	Illumina HiSeq	126	5515370	57.3385		2017	China	China: Chengdu, Sichuan
573.187	Klebsiella pneumoniae strain WCHKP015328	573	WGS	WCHKP015328	MLST.Klebsiella_pneumoniae.11	2018-06-25T00:00:00Z	PRJNA353728	SAMN08624655	QJKY00000000	West China Hospital, Sichuan University	Illumina HiSeq	187	5933910	56.4098		2017-05-22	China	China: Chengdu, Sichuan
573.187	Klebsiella pneumoniae strain WCHKP015349	573	WGS	WCHKP015349	MLST.Klebsiella_pneumoniae.11	2018-06-25T00:00:00Z	PRJNA353728	SAMN08624659	QJKZ00000000	West China Hospital, Sichuan University	Illumina HiSeq	121	5519901	57.3324		2017-05-30	China	China: Chengdu, Sichuan
573.187	Klebsiella pneumoniae strain WCHKP015307	573	WGS	WCHKP015307	MLST.Klebsiella_pneumoniae.11	2018-06-25T00:00:00Z	PRJNA353728	SAMN08624650	QJKW00000000	West China Hospital, Sichuan University	Illumina HiSeq	186	5740621	57.0348		2017-05-16	China	China: Chengdu, Sichuan
573.187	Klebsiella pneumoniae strain WCHKP015315	573	WGS	WCHKP015315	MLST.Klebsiella_pneumoniae.11	2018-06-25T00:00:00Z	PRJNA353728	SAMN08624652	QJKX00000000	West China Hospital, Sichuan University	Illumina HiSeq	182	5712323	57.1288		2017-05-16	China	China: Chengdu, Sichuan
573.187	Klebsiella pneumoniae strain WCHKP015257	573	WGS	WCHKP015257	MLST.Klebsiella_pneumoniae.11	2018-06-25T00:00:00Z	PRJNA353728	SAMN08624644	QJKT00000000	West China Hospital, Sichuan University	Illumina HiSeq	108	5614255	57.2527		2017-05-10	China	China: Chengdu, Sichuan
573.187	Klebsiella pneumoniae strain WCHKP015238	573	WGS	WCHKP015238	MLST.Klebsiella_pneumoniae.11	2018-06-25T00:00:00Z	PRJNA353728	SAMN08624638	QJKS00000000	West China Hospital, Sichuan University	Illumina HiSeq	181	5613441	57.2001		2017-05-08	China	China: Chengdu, Sichuan
573.187	Klebsiella pneumoniae strain ZWH170	573	WGS	ZWH170	MLST.Klebsiella_pneumoniae.11	2018-07-10T00:00:00Z	PRJNA478111	SAMN09499329	QMKA00000000	Second Affiliated Hospital of Zhejiang University, School of Medicine	Illumina HiSeq	137	5714821	57.0775	stool	2017	China	China:Hangzhou
573.187	Klebsiella pneumoniae strain ZWH183	573	WGS	ZWH183	MLST.Klebsiella_pneumoniae.11	2018-07-10T00:00:00Z	PRJNA478111	SAMN09499328	QMKB00000000	Second Affiliated Hospital of Zhejiang University, School of Medicine	Illumina HiSeq	218	5851215	57.0425	stool	2017	China	China:Hangzhou
573.187	Klebsiella pneumoniae strain WJQ205	573	WGS	WJQ205	MLST.Klebsiella_pneumoniae.11	2018-07-10T00:00:00Z	PRJNA478111	SAMN09499326	QMKD00000000	Second Affiliated Hospital of Zhejiang University, School of Medicine	Illumina HiSeq	226	5945011	56.7194	stool	2017	China	China:Hangzhou
573.2	Klebsiella pneumoniae strain KP47432	573	WGS	KP47432	MLST.Klebsiella_pneumoniae.11	2018-08-18T00:00:00Z	PRJNA485559	SAMN09809694	QURI00000000	zhejiang University	Complete Genomics	7	5879323	56.9435	blood	2017	China	China: Hangzhou
573.226	Klebsiella pneumoniae strain sklx33130	573	WGS	sklx33130	MLST.Klebsiella_pneumoniae.11	2018-10-18T00:00:00Z	PRJNA406844	SAMN07632925	NXEC00000000	zhejiang University	Illumina HiSeq	104	5674521	57.033	blood	2015	China	China:Hangzhou
573.226	Klebsiella pneumoniae strain sklx33367	573	WGS	sklx33367	MLST.Klebsiella_pneumoniae.11	2018-10-18T00:00:00Z	PRJNA406844	SAMN07632927	NXEE00000000	zhejiang University	Illumina HiSeq	116	5840453	56.9806	blood	2015	China	China:Hangzhou
573.226	Klebsiella pneumoniae strain 675920	573	Complete	675920	MLST.Klebsiella_pneumoniae.11	2018-10-31T00:00:00Z	PRJNA495896	SAMN10233854	CP033242	Beijing Institute of Microbiology and Epidemiology	Illumina	1	5484551	57.3499		2015	China	China: Lianyungang
573.226	Klebsiella pneumoniae strain WCHKP115069	573	Complete	WCHKP115069	MLST.Klebsiella_pneumoniae.11	2018-11-05T00:00:00Z	PRJNA353728	SAMN09688181	CP033405,CP033402,CP033403,CP033404	West China Hospital, Sichuan University	Illumina HiSeq; Oxford Nanopore MiniION	4	5807923	57.1199		2018	China	China: Chengdu, Sichuan
573.231	Klebsiella pneumoniae strain BJCFK909	573	Complete	BJCFK909	MLST.Klebsiella_pneumoniae.11	2018-12-03T00:00:00Z	PRJNA506788	SAMN10473953	CP034123,CP034124,CP034125,CP034126,CP034127	Zhejiang Hospital	Oxford Nanopore GridION; Illumina HiSeq	5	5871807	56.9992	respiratory tract	2018-09-01	China	China: zhejiang
573.257	Klebsiella pneumoniae strain WCHKP015003	573	WGS	WCHKP015003	MLST.Klebsiella_pneumoniae.11	2019-02-27T00:00:00Z	PRJNA353728	SAMN10970851	SIRM00000000	West China Hospital, Sichuan University	Illumina HiSeq	181	5694033	57.1939		2017-06-01	China	China: Chengdu, Sichuan
573.258	Klebsiella pneumoniae strain WCHKP115068	573	Complete	WCHKP115068	MLST.Klebsiella_pneumoniae.11	2019-03-03T00:00:00Z	PRJNA353728	SAMN09688180	CP036365,CP036368,CP036369,CP036370,CP036366,CP036367	West China Hospital, Sichuan University	Illumina HiSeq; Oxford Nanopore MiniION	6	5667576	57.255		2018	China	China: Chengdu, Sichuan
573.258	Klebsiella pneumoniae strain K28	573	WGS	K28	MLST.Klebsiella_pneumoniae.11	2019-03-08T00:00:00Z	PRJNA477736	SAMN09531271	QOVH00000000	Hangzhou Hospital of Traditional Chinese Medicine	PacBio	4	5893018	56.9632	sputum	2017-10-01	China	China:Zhejiang
573.258	Klebsiella pneumoniae strain RJ1071	573	WGS	RJ1071	MLST.Klebsiella_pneumoniae.11	2019-03-19T00:00:00Z	PRJNA526419	SAMN11098706	SMTN00000000	Huadong Hospital Affiliated to Fudan University	Illumina HiSeq	173	5720397	57.0737	blood	2017-01-01	China	China: Shanghai
573.26	Klebsiella pneumoniae strain 01145	573	WGS	1145	MLST.Klebsiella_pneumoniae.11	2019-05-17T00:00:00Z	PRJNA507924	SAMN10516686	RXMV00000000	Sir Run Run Shaw Hospital	Illumina	327	5970223	56.5404		2017	China	China
573.26	Klebsiella pneumoniae strain 13177	573	WGS	13177	MLST.Klebsiella_pneumoniae.11	2019-05-17T00:00:00Z	PRJNA507924	SAMN10516681	RXNA00000000	Sir Run Run Shaw Hospital	Illumina	147	5795527	57.0083		2017	China	China
573.26	Klebsiella pneumoniae strain 30091	573	WGS	30091	MLST.Klebsiella_pneumoniae.11	2019-05-17T00:00:00Z	PRJNA507924	SAMN10516684	RXMX00000000	Sir Run Run Shaw Hospital	Illumina	113	5541273	57.2925		2017	China	China
573.26	Klebsiella pneumoniae strain 13100	573	WGS	13100	MLST.Klebsiella_pneumoniae.11	2019-05-17T00:00:00Z	PRJNA507924	SAMN10516680	RXNB00000000	Sir Run Run Shaw Hospital	Illumina	128	5797404	56.9992		2017	China	China
573.26	Klebsiella pneumoniae strain 04017	573	WGS	4017	MLST.Klebsiella_pneumoniae.11	2019-05-17T00:00:00Z	PRJNA507924	SAMN10516675	RXNG00000000	Sir Run Run Shaw Hospital	Illumina	97	5503916	57.3419		2017	China	China
573.26	Klebsiella pneumoniae strain 08169	573	WGS	8169	MLST.Klebsiella_pneumoniae.11	2019-05-17T00:00:00Z	PRJNA507924	SAMN10516678	RXND00000000	Sir Run Run Shaw Hospital	Illumina	114	5820085	56.986		2017	China	China
573.26	Klebsiella pneumoniae strain 04021	573	WGS	4021	MLST.Klebsiella_pneumoniae.11	2019-05-17T00:00:00Z	PRJNA507924	SAMN10516676	RXNF00000000	Sir Run Run Shaw Hospital	Illumina	137	5762710	56.9804		2017	China	China
573.26	Klebsiella pneumoniae strain 13223	573	WGS	13223	MLST.Klebsiella_pneumoniae.11	2019-05-17T00:00:00Z	PRJNA507924	SAMN10516697	RXMK00000000	Sir Run Run Shaw Hospital	Illumina	150	5907504	56.7785		2017	China	China
573.26	Klebsiella pneumoniae strain 01212	573	WGS	1212	MLST.Klebsiella_pneumoniae.11	2019-05-17T00:00:00Z	PRJNA507924	SAMN10516687	RXMU00000000	Sir Run Run Shaw Hospital	Illumina	104	5728502	57.0667		2017	China	China
573.26	Klebsiella pneumoniae strain 13207	573	WGS	13207	MLST.Klebsiella_pneumoniae.11	2019-05-17T00:00:00Z	PRJNA507924	SAMN10516683	RXMY00000000	Sir Run Run Shaw Hospital	Illumina	134	5789764	57.0171		2017	China	China
573.26	Klebsiella pneumoniae strain 13203	573	WGS	13203	MLST.Klebsiella_pneumoniae.11	2019-05-17T00:00:00Z	PRJNA507924	SAMN10516682	RXMZ00000000	Sir Run Run Shaw Hospital	Illumina	131	5823181	56.9797		2017	China	China
573.26	Klebsiella pneumoniae strain 08131	573	WGS	8131	MLST.Klebsiella_pneumoniae.11	2019-05-17T00:00:00Z	PRJNA507924	SAMN10516677	RXNE00000000	Sir Run Run Shaw Hospital	Illumina	128	5824781	56.9816		2017	China	China
573.26	Klebsiella pneumoniae strain NJJYYY56-CR	573	WGS	NJJYYY56-CR	MLST.Klebsiella_pneumoniae.11	2019-06-06T00:00:00Z	PRJNA510171	SAMN10600540	RZLF00000000	Nanjing Drum Tower Hospital	Illumina HiSeq	96	5634740	57.2624	urine	2015-09-21	China	China: Jiangsu,Nanjing
573.26	Klebsiella pneumoniae strain NJSETYY15-CR	573	WGS	NJSETYY15-CR	MLST.Klebsiella_pneumoniae.11	2019-06-06T00:00:00Z	PRJNA510171	SAMN10600504	RZKB00000000	Nanjing Drum Tower Hospital	Illumina HiSeq	85	5550542	57.3194	sputum	2015-06-26	China	China: Jiangsu,Nanjing
573.26	Klebsiella pneumoniae strain NJSETYY16-CR	573	WGS	NJSETYY16-CR	MLST.Klebsiella_pneumoniae.11	2019-06-06T00:00:00Z	PRJNA510171	SAMN10600505	RZKC00000000	Nanjing Drum Tower Hospital	Illumina HiSeq	118	5491769	57.3384	blood	2015-06-30	China	China: Jiangsu,Nanjing
573.26	Klebsiella pneumoniae strain NJSZYY7-CR	573	WGS	NJSZYY7-CR	MLST.Klebsiella_pneumoniae.11	2019-06-06T00:00:00Z	PRJNA510171	SAMN10600499	RZJZ00000000	Nanjing Drum Tower Hospital	Illumina HiSeq	87	5592874	57.2925	sputum	2015-06-25	China	China: Jiangsu,Nanjing
573.26	Klebsiella pneumoniae strain NJSETYY12-CR	573	WGS	NJSETYY12-CR	MLST.Klebsiella_pneumoniae.11	2019-06-06T00:00:00Z	PRJNA510171	SAMN10600502	RZKA00000000	Nanjing Drum Tower Hospital	Illumina HiSeq	114	5594867	57.2889	sputum	2015-06-13	China	China: Jiangsu,Nanjing
573.26	Klebsiella pneumoniae strain GCMMYY5-CR	573	WGS	GCMMYY5-CR	MLST.Klebsiella_pneumoniae.11	2019-06-06T00:00:00Z	PRJNA510171	SAMN10600497	RZJX00000000	Nanjing Drum Tower Hospital	Illumina HiSeq	83	5538776	57.329	sputum	2015-03-25	China	China: Jiangsu,Nanjing
573.26	Klebsiella pneumoniae strain NJGLYY4165-CR	573	WGS	NJGLYY4165-CR	MLST.Klebsiella_pneumoniae.11	2019-06-06T00:00:00Z	PRJNA510171	SAMN10600585	RZMP00000000	Nanjing Drum Tower Hospital	Illumina HiSeq	84	5541247	57.339	sputum	2015-07-16	China	China: Jiangsu,Nanjing
573.272	Klebsiella pneumoniae strain XJ-K1	573	Complete	XJ-K1	MLST.Klebsiella_pneumoniae.11	2019-06-12T00:00:00Z	PRJNA489400	SAMN09977093	CP032163,CP032164,CP032165,CP032166	Chengdu Medical College	Illumina; PacBio	4	5891206	56.8758	urine	2018-01-25	China	China:Shanghai
573.272	Klebsiella pneumoniae strain L39_2	573	Complete	L39_2	MLST.Klebsiella_pneumoniae.11	2019-06-27T00:00:00Z	PRJNA449865	SAMN10433884	CP033954,CP033955,CP033956,CP033957,CP033958,CP033959	Zhejiang University	PacBio Sequel	6	5910465	56.9503	stool	2018	China	China:Zhejiang
573.273	Klebsiella pneumoniae strain AH3179-2	573	WGS	AH3179-2	MLST.Klebsiella_pneumoniae.11	2019-07-18T00:00:00Z	PRJNA517992	SAMN11533812	VIXH00000000	Shenzhen People's Hospital, Shenzhen, China	Illumina MiSeq	279	5752048	56.9597	sputum	2018-11-13	China	China: Bengbu
573.273	Klebsiella pneumoniae strain AH3195	573	WGS	AH3195	MLST.Klebsiella_pneumoniae.11	2019-07-18T00:00:00Z	PRJNA517992	SAMN11533813	VIXG00000000	Shenzhen People's Hospital, Shenzhen, China	Illumina MiSeq	618	5761768	56.9322	sputum	2019-03-02	China	China: Bengbu
573.273	Klebsiella pneumoniae strain AH3179-1	573	WGS	AH3179-1	MLST.Klebsiella_pneumoniae.11	2019-07-18T00:00:00Z	PRJNA517992	SAMN11533811	VIXI00000000	Shenzhen People's Hospital, Shenzhen, China	Illumina MiSeq	316	5769880	56.9098	sputum	2019-02-24	China	China: Bengbu
573.273	Klebsiella pneumoniae strain AH1814-6	573	WGS	AH1814-6	MLST.Klebsiella_pneumoniae.11	2019-07-18T00:00:00Z	PRJNA517992	SAMN11533784	VIXT00000000	Shenzhen People's Hospital, Shenzhen, China	Illumina MiSeq	794	6004107	56.6583	sputum	2018-11-06	China	China: Bengbu
573.273	Klebsiella pneumoniae strain AH1814-4	573	WGS	AH1814-4	MLST.Klebsiella_pneumoniae.11	2019-07-18T00:00:00Z	PRJNA517992	SAMN11533782	VIXU00000000	Shenzhen People's Hospital, Shenzhen, China	Illumina MiSeq	193	5724834	56.9681	sputum	2018-11-28	China	China: Bengbu
573.273	Klebsiella pneumoniae strain AH1814-12	573	WGS	AH1814-12	MLST.Klebsiella_pneumoniae.11	2019-07-18T00:00:00Z	PRJNA517992	SAMN11533778	VIXV00000000	Shenzhen People's Hospital, Shenzhen, China	Illumina MiSeq	245	5725487	56.9872	sputum	2018-11-29	China	China: Bengbu
573.273	Klebsiella pneumoniae strain AH1814-11	573	WGS	AH1814-11	MLST.Klebsiella_pneumoniae.11	2019-07-18T00:00:00Z	PRJNA517992	SAMN11533777	VIXW00000000	Shenzhen People's Hospital, Shenzhen, China	Illumina MiSeq	281	5758788	56.9105	sputum	2018-11-27	China	China: Bengbu
573.273	Klebsiella pneumoniae strain AH1814-10	573	WGS	AH1814-10	MLST.Klebsiella_pneumoniae.11	2019-07-18T00:00:00Z	PRJNA517992	SAMN11533776	VIXX00000000	Shenzhen People's Hospital, Shenzhen, China	Illumina MiSeq	228	5735910	56.9753	sputum	2018-11-14	China	China: Bengbu
573.273	Klebsiella pneumoniae strain AH1772-4	573	WGS	AH1772-4	MLST.Klebsiella_pneumoniae.11	2019-07-18T00:00:00Z	PRJNA517992	SAMN11533774	VIXZ00000000	Shenzhen People's Hospital, Shenzhen, China	Illumina MiSeq	238	5843394	56.9733	sputum	2018-12-17	China	China: Bengbu
573.273	Klebsiella pneumoniae strain AH1814-1	573	WGS	AH1814-1	MLST.Klebsiella_pneumoniae.11	2019-07-18T00:00:00Z	PRJNA517992	SAMN11533775	VIXY00000000	Shenzhen People's Hospital, Shenzhen, China	Illumina MiSeq	331	5780579	56.885	urine	2019-01-02	China	China: Bengbu
573.273	Klebsiella pneumoniae strain AH1772-1	573	WGS	AH1772-1	MLST.Klebsiella_pneumoniae.11	2019-07-18T00:00:00Z	PRJNA517992	SAMN11533771	VIYA00000000	Shenzhen People's Hospital, Shenzhen, China	Illumina MiSeq	231	5838325	57.0039	sputum	2018-12-13	China	China: Bengbu
573.273	Klebsiella pneumoniae strain AH1313-2	573	WGS	AH1313-2	MLST.Klebsiella_pneumoniae.11	2019-07-18T00:00:00Z	PRJNA517992	SAMN11533762	VIYD00000000	Shenzhen People's Hospital, Shenzhen, China	Illumina MiSeq	345	5842935	56.8961	urine	2019-01-08	China	China:Bengbu
573.273	Klebsiella pneumoniae strain 1	573	WGS	1	MLST.Klebsiella_pneumoniae.11	2019-08-11T00:00:00Z	PRJNA553055	SAMN12389480	VONX00000000	Sir Run Run Shaw Hospital, School of Medicine, Zhejiang University	Illumina HiSeq	166	5735237	57.0213		2017-12-19	China	China: Hangzhou
573.273	Klebsiella pneumoniae strain 1126	573	WGS	1126	MLST.Klebsiella_pneumoniae.11	2019-08-11T00:00:00Z	PRJNA553055	SAMN12389497	VONG00000000	Sir Run Run Shaw Hospital, School of Medicine, Zhejiang University	Illumina HiSeq	177	5827127	56.9656			China	China: Hangzhou
573.273	Klebsiella pneumoniae strain 44	573	WGS	44	MLST.Klebsiella_pneumoniae.11	2019-08-11T00:00:00Z	PRJNA553055	SAMN12389494	VONJ00000000	Sir Run Run Shaw Hospital, School of Medicine, Zhejiang University	Illumina HiSeq	147	5797427	57.0171		2017-10-30	China	China: Hangzhou
573.273	Klebsiella pneumoniae strain 37	573	WGS	37	MLST.Klebsiella_pneumoniae.11	2019-08-11T00:00:00Z	PRJNA553055	SAMN12389491	VONM00000000	Sir Run Run Shaw Hospital, School of Medicine, Zhejiang University	Illumina HiSeq	160	5815811	57.0116		2017-06-18	China	China: Hangzhou
573.273	Klebsiella pneumoniae strain 35	573	WGS	35	MLST.Klebsiella_pneumoniae.11	2019-08-11T00:00:00Z	PRJNA553055	SAMN12389489	VONO00000000	Sir Run Run Shaw Hospital, School of Medicine, Zhejiang University	Illumina HiSeq	159	5816504	57.0108		2017-06-01	China	China: Hangzhou
573.273	Klebsiella pneumoniae strain 33	573	WGS	33	MLST.Klebsiella_pneumoniae.11	2019-08-11T00:00:00Z	PRJNA553055	SAMN12389488	VONP00000000	Sir Run Run Shaw Hospital, School of Medicine, Zhejiang University	Illumina HiSeq	169	5839293	56.9826		2017-05-25	China	China: Hangzhou
573.273	Klebsiella pneumoniae strain 45	573	WGS	45	MLST.Klebsiella_pneumoniae.11	2019-08-11T00:00:00Z	PRJNA553055	SAMN12389495	VONI00000000	Sir Run Run Shaw Hospital, School of Medicine, Zhejiang University	Illumina HiSeq	168	5809338	57.0225		2017-10-30	China	China: Hangzhou
573.273	Klebsiella pneumoniae strain 36	573	WGS	36	MLST.Klebsiella_pneumoniae.11	2019-08-11T00:00:00Z	PRJNA553055	SAMN12389490	VONN00000000	Sir Run Run Shaw Hospital, School of Medicine, Zhejiang University	Illumina HiSeq	164	5830696	56.9963		2017-06-07	China	China: Hangzhou
573.273	Klebsiella pneumoniae strain 32	573	WGS	32	MLST.Klebsiella_pneumoniae.11	2019-08-11T00:00:00Z	PRJNA553055	SAMN12389487	VONQ00000000	Sir Run Run Shaw Hospital, School of Medicine, Zhejiang University	Illumina HiSeq	169	5817473	56.9972		2017-05-15	China	China: Hangzhou
573.273	Klebsiella pneumoniae strain 38	573	WGS	38	MLST.Klebsiella_pneumoniae.11	2019-08-11T00:00:00Z	PRJNA553055	SAMN12389492	VONL00000000	Sir Run Run Shaw Hospital, School of Medicine, Zhejiang University	Illumina HiSeq	150	5817067	56.9918		2017-07-10	China	China: Hangzhou
573.273	Klebsiella pneumoniae strain 19	573	WGS	19	MLST.Klebsiella_pneumoniae.11	2019-08-11T00:00:00Z	PRJNA553055	SAMN12389486	VONR00000000	Sir Run Run Shaw Hospital, School of Medicine, Zhejiang University	Illumina HiSeq	160	5818327	56.9991		2018-01-29	China	China: Hangzhou
573.273	Klebsiella pneumoniae strain 15	573	WGS	15	MLST.Klebsiella_pneumoniae.11	2019-08-11T00:00:00Z	PRJNA553055	SAMN12389484	VONT00000000	Sir Run Run Shaw Hospital, School of Medicine, Zhejiang University	Illumina HiSeq	156	5814963	57.0024		2018-01-13	China	China: Hangzhou
573.273	Klebsiella pneumoniae strain 5	573	WGS	5	MLST.Klebsiella_pneumoniae.11	2019-08-11T00:00:00Z	PRJNA553055	SAMN12389482	VONV00000000	Sir Run Run Shaw Hospital, School of Medicine, Zhejiang University	Illumina HiSeq	149	5810856	57.0068		2017-11-20	China	China: Hangzhou
573.28	Klebsiella pneumoniae strain KP58	573	Complete	KP58	MLST.Klebsiella_pneumoniae.11	2019-09-30T00:00:00Z	PRJNA553055	SAMN12228410	CP041373,CP041374,CP041375,CP041376,CP041377,CP041378	Sir Run Run Shaw Hospital, School of Medicine, Zhejiang University	Oxford Nanopore GridION; Illumina NextSeq	6	5920915	56.9462	urine	2018-05-04	China	China: Hangzhou
573.28	Klebsiella pneumoniae strain 4C5	573	WGS	4C5	MLST.Klebsiella_pneumoniae.11	2019-10-07T00:00:00Z	PRJNA550517	SAMN12158042	VJOJ00000000	Shandong university	Illumina HiSeq	132	5754555	57.0238	Pus	2018-04-05	China	China: Shandong, Jinan
573.28	Klebsiella pneumoniae strain 3C29	573	WGS	3C29	MLST.Klebsiella_pneumoniae.11	2019-10-07T00:00:00Z	PRJNA550517	SAMN12158040	VJOH00000000	Shandong university	Illumina HiSeq	190	5813429	56.9879	urine	2018-03-28	China	China: Shandong, Jinan
573.28	Klebsiella pneumoniae strain 4C2	573	WGS	4C2	MLST.Klebsiella_pneumoniae.11	2019-10-07T00:00:00Z	PRJNA550517	SAMN12158041	VJOI00000000	Shandong university	Illumina HiSeq	145	5708099	57.0441	urine	2018-04-02	China	China: Shandong, Jinan
573.28	Klebsiella pneumoniae strain 3C21	573	WGS	3C21	MLST.Klebsiella_pneumoniae.11	2019-10-07T00:00:00Z	PRJNA550517	SAMN12158037	VJOE00000000	Shandong university	Illumina HiSeq	156	5907014	56.7988	urine	2018-03-22	China	China: Shandong, Jinan
573.28	Klebsiella pneumoniae strain 3C18	573	WGS	3C18	MLST.Klebsiella_pneumoniae.11	2019-10-07T00:00:00Z	PRJNA550517	SAMN12158036	VJOD00000000	Shandong university	Illumina HiSeq	150	5555646	57.2791	sputum	2018-03-17	China	China: Shandong, Jinan
573.28	Klebsiella pneumoniae strain 3C9	573	WGS	3C9	MLST.Klebsiella_pneumoniae.11	2019-10-07T00:00:00Z	PRJNA550517	SAMN12158033	VJOA00000000	Shandong university	Illumina HiSeq	139	5689106	57.057	urine	2018-03-08	China	China: Shandong, Jinan
573.28	Klebsiella pneumoniae strain 3C17	573	WGS	3C17	MLST.Klebsiella_pneumoniae.11	2019-10-07T00:00:00Z	PRJNA550517	SAMN12158035	VJOC00000000	Shandong university	Illumina HiSeq	204	5933006	56.8183	urine	2018-03-17	China	China: Shandong, Jinan
573.28	Klebsiella pneumoniae strain 3C2	573	WGS	3C2	MLST.Klebsiella_pneumoniae.11	2019-10-07T00:00:00Z	PRJNA550517	SAMN12158044	VJNY00000000	Shandong university	Illumina HiSeq	186	5730530	57.0461	sputum	2018-03-01	China	China: Shandong, Jinan
573.28	Klebsiella pneumoniae strain 2C1	573	WGS	2C1	MLST.Klebsiella_pneumoniae.11	2019-10-07T00:00:00Z	PRJNA550517	SAMN12158031	VJNW00000000	Shandong university	Illumina HiSeq	207	5812047	56.9116	sputum	2018-02-01	China	China: Shandong, Jinan
573.28	Klebsiella pneumoniae strain 3C1	573	WGS	3C1	MLST.Klebsiella_pneumoniae.11	2019-10-07T00:00:00Z	PRJNA550517	SAMN12158043	VJNX00000000	Shandong university	Illumina HiSeq	202	5911826	56.8452	sputum	2018-03-01	China	China: Shandong, Jinan
573.291	Klebsiella pneumoniae strain C789	573	Complete	C789	MLST.Klebsiella_pneumoniae.11	2019-11-20T00:00:00Z	PRJNA509091	SAMN10537194	CP034415,CP034417,CP034416,CP034418,CP034419	Peking University People's hospital	PacBio RSII	5	5834709	56.9809	blood specimen	2016-04-14	China	China: Shandong
573.291	Klebsiella pneumoniae strain C1398	573	Complete	C1398	MLST.Klebsiella_pneumoniae.11	2019-11-20T00:00:00Z	PRJNA509089	SAMN10537196	CP034420,CP034424,CP034421,CP034422,CP034423	Peking University People's hospital	PacBio RSII	5	5812894	56.9385	BALF	2016-04-11	China	China: Beijing
573.294	Klebsiella pneumoniae strain ZRYYKP5B	573	WGS	ZRYYKP5B	MLST.Klebsiella_pneumoniae.11	2019-12-24T00:00:00Z	PRJNA588110	SAMN13190886	WJTF00000000	GensKey Medical Technology Co. Ltd.	Illumina MiSeq; Oxford Nanopre	14	5902337	56.9431	bronchoalveolar lavage	2018-10-16	China	China
573.294	Klebsiella pneumoniae strain ZRYYKP3B	573	WGS	ZRYYKP3B	MLST.Klebsiella_pneumoniae.11	2019-12-24T00:00:00Z	PRJNA588110	SAMN13190884	WJTH00000000	GensKey Medical Technology Co. Ltd.	Illumina MiSeq; Oxford Nanopre	41	5945828	56.8901	bronchoalveolar lavage	2018-06-15	China	China
573.294	Klebsiella pneumoniae strain ZRYYKP5A	573	WGS	ZRYYKP5A	MLST.Klebsiella_pneumoniae.11	2019-12-24T00:00:00Z	PRJNA588110	SAMN13190885	WJTG00000000	GensKey Medical Technology Co. Ltd.	Illumina MiSeq; Oxford Nanopre	35	5876419	56.9645	sputum	2018-09-12	China	China
573.294	Klebsiella pneumoniae strain ZRYYKP3A	573	WGS	ZRYYKP3A	MLST.Klebsiella_pneumoniae.11	2019-12-24T00:00:00Z	PRJNA588110	SAMN13190883	WJTI00000000	GensKey Medical Technology Co. Ltd.	Illumina MiSeq; Oxford Nanopre	6	5988898	56.8631	bronchoalveolar lavage	2018-05-18	China	China
573.294	Klebsiella pneumoniae strain Kp36-117R	573	WGS	Kp36-117R	MLST.Klebsiella_pneumoniae.11	2019-12-28T00:00:00Z	PRJNA597257	SAMN13671319	WUCE00000000	Fudan University	Illumina HiSeq	111	5865224	56.971		2019-01-10	China	China: Shanghai
573.294	Klebsiella pneumoniae strain ff60	573	WGS	ff60	MLST.Klebsiella_pneumoniae.11	2019-12-31T00:00:00Z	PRJNA561426	SAMN12618108	VTBG00000000	Jinhua Central Hospital	Illumina HiSeq	653	5927396	56.9315	urine	2018-09-04	China	China: Jinhua
573.294	Klebsiella pneumoniae strain fe58	573	WGS	fe58	MLST.Klebsiella_pneumoniae.11	2019-12-31T00:00:00Z	PRJNA561426	SAMN12618107	VTBH00000000	Jinhua Central Hospital	Illumina HiSeq	474	5852431	57.0104	urine	2018-09-03	China	China: Jinhua
573.294	Klebsiella pneumoniae strain fd54	573	WGS	fd54	MLST.Klebsiella_pneumoniae.11	2019-12-31T00:00:00Z	PRJNA561426	SAMN12618106	VTBI00000000	Jinhua Central Hospital	Illumina HiSeq	607	5900606	56.9875	urine	2018-08-14	China	China: Jinhua
573.294	Klebsiella pneumoniae strain fb52	573	WGS	fb52	MLST.Klebsiella_pneumoniae.11	2019-12-31T00:00:00Z	PRJNA561426	SAMN12618104	VTBK00000000	Jinhua Central Hospital	Illumina HiSeq	560	5874945	57.0051	blood	2018-08-23	China	China: Jinhua
573.294	Klebsiella pneumoniae strain fa51	573	WGS	fa51	MLST.Klebsiella_pneumoniae.11	2019-12-31T00:00:00Z	PRJNA561426	SAMN12618103	VTBL00000000	Jinhua Central Hospital	Illumina HiSeq	517	5787837	56.9635	blood	2018-08-23	China	China: Jinhua
573.295	Klebsiella pneumoniae strain XJ-K2	573	Complete	XJ-K2	MLST.Klebsiella_pneumoniae.11	2020-01-08T00:00:00Z	PRJNA489756	SAMN09988182	CP032240,CP032241,CP032242,CP032243	Chengdu Medical College	Illumina; PacBio	4	5903938	56.9375	blood	2018-05-12	China	China:Shanghai
573.295	Klebsiella pneumoniae strain Kp36	573	Complete	Kp36	MLST.Klebsiella_pneumoniae.11	2020-01-11T00:00:00Z	PRJNA597257	SAMN13671318	CP047192,CP047193,CP047194,CP047195,CP047196	Fudan University	PacBio	5	5978162	56.9181		2019-01-10	China	China: Shanghai
573.296	Klebsiella pneumoniae strain SRRSH3	573	WGS	SRRSH3	MLST.Klebsiella_pneumoniae.11	2019-12-16T00:00:00Z	PRJEB34922	SAMEA6099385	CABWPT000000000	ZHEJIANG UNIVERSITY		685	6039623	56.7255	homo	2017	China	China
573.296	Klebsiella pneumoniae strain SRRSH4	573	WGS	SRRSH4	MLST.Klebsiella_pneumoniae.11	2019-12-16T00:00:00Z	PRJEB34922	SAMEA6099386	CABWPH000000000	ZHEJIANG UNIVERSITY		452	5858345	56.8992	homo	2017	China	China
573.297	Klebsiella pneumoniae strain SRRSH15	573	WGS	SRRSH15	MLST.Klebsiella_pneumoniae.11	2019-12-16T00:00:00Z	PRJEB34922	SAMEA6099395	CABWPU000000000	ZHEJIANG UNIVERSITY		418	5921389	56.8426	homo	2017	China	China
573.297	Klebsiella pneumoniae strain SRRSH20	573	WGS	SRRSH20	MLST.Klebsiella_pneumoniae.11	2019-12-16T00:00:00Z	PRJEB34922	SAMEA6099400	CABWPV000000000	ZHEJIANG UNIVERSITY		446	5896531	56.8827	homo	2017	China	China
573.297	Klebsiella pneumoniae strain SRRSH24	573	WGS	SRRSH24	MLST.Klebsiella_pneumoniae.11	2019-12-16T00:00:00Z	PRJEB34922	SAMEA6099403	CABWQA000000000	ZHEJIANG UNIVERSITY		281	5789760	56.9834	homo	2017	China	China
573.297	Klebsiella pneumoniae strain SRRSH26	573	WGS	SRRSH26	MLST.Klebsiella_pneumoniae.11	2019-12-16T00:00:00Z	PRJEB34922	SAMEA6099405	CABWQJ000000000	ZHEJIANG UNIVERSITY		591	5965533	56.7694	homo	2017	China	China
573.297	Klebsiella pneumoniae strain SRRSH28	573	WGS	SRRSH28	MLST.Klebsiella_pneumoniae.11	2019-12-16T00:00:00Z	PRJEB34922	SAMEA6099407	CABWQF000000000	ZHEJIANG UNIVERSITY		519	5880238	56.8695	homo	2017	China	China
573.297	Klebsiella pneumoniae strain SRRSH25	573	WGS	SRRSH25	MLST.Klebsiella_pneumoniae.11	2019-12-16T00:00:00Z	PRJEB34922	SAMEA6099404	CABWQB000000000	ZHEJIANG UNIVERSITY		359	5816697	56.9608	homo	2017	China	China
573.297	Klebsiella pneumoniae strain SRRSH39	573	WGS	SRRSH39	MLST.Klebsiella_pneumoniae.11	2019-12-16T00:00:00Z	PRJEB34922	SAMEA6099414	CABWPZ000000000	ZHEJIANG UNIVERSITY		473	5869366	56.8756	homo	2017	China	China
573.297	Klebsiella pneumoniae strain SRRSH34	573	WGS	SRRSH34	MLST.Klebsiella_pneumoniae.11	2019-12-16T00:00:00Z	PRJEB34922	SAMEA6099410	CABWPW000000000	ZHEJIANG UNIVERSITY		570	5870029	56.8877	homo	2017	China	China
573.297	Klebsiella pneumoniae strain SRRSH46	573	WGS	SRRSH46	MLST.Klebsiella_pneumoniae.11	2019-12-16T00:00:00Z	PRJEB34922	SAMEA6099419	CABWQK000000000	ZHEJIANG UNIVERSITY		1331	6260224	56.4541	homo	2017	China	China
573.297	Klebsiella pneumoniae strain SRRSH36	573	WGS	SRRSH36	MLST.Klebsiella_pneumoniae.11	2019-12-16T00:00:00Z	PRJEB34922	SAMEA6099412	CABWPX000000000	ZHEJIANG UNIVERSITY		532	5981143	56.7953	homo	2017	China	China
573.297	Klebsiella pneumoniae strain SRRSH38	573	WGS	SRRSH38	MLST.Klebsiella_pneumoniae.11	2019-12-16T00:00:00Z	PRJEB34922	SAMEA6099413	CABWQG000000000	ZHEJIANG UNIVERSITY		515	5850085	56.8801	homo	2017	China	China
573.297	Klebsiella pneumoniae strain SRRSH41	573	WGS	SRRSH41	MLST.Klebsiella_pneumoniae.11	2019-12-16T00:00:00Z	PRJEB34922	SAMEA6099415	CABWRG000000000	ZHEJIANG UNIVERSITY		536	5889906	56.8592	homo	2017	China	China
573.297	Klebsiella pneumoniae strain SRRSH45	573	WGS	SRRSH45	MLST.Klebsiella_pneumoniae.11	2019-12-16T00:00:00Z	PRJEB34922	SAMEA6099417	CABWQN000000000	ZHEJIANG UNIVERSITY		682	6024533	56.7344	homo	2017	China	China
573.297	Klebsiella pneumoniae strain SRRSH57	573	WGS	SRRSH57	MLST.Klebsiella_pneumoniae.11	2019-12-16T00:00:00Z	PRJEB34922	SAMEA6099426	CABWQM000000000	ZHEJIANG UNIVERSITY		1421	6231046	55.7066	homo	2017	China	China
573.297	Klebsiella pneumoniae strain SRRSH55	573	WGS	SRRSH55	MLST.Klebsiella_pneumoniae.11	2019-12-16T00:00:00Z	PRJEB34922	SAMEA6099424	CABWQY000000000	ZHEJIANG UNIVERSITY		3860	7440415	53.2156	homo	2017	China	China
573.297	Klebsiella pneumoniae strain SRRSH73	573	WGS	SRRSH73	MLST.Klebsiella_pneumoniae.11	2019-12-16T00:00:00Z	PRJEB34922	SAMEA6099439	CABWQQ000000000	ZHEJIANG UNIVERSITY		392	5824304	56.9098	homo	2017	China	China
573.297	Klebsiella pneumoniae strain SRRSH67	573	WGS	SRRSH67	MLST.Klebsiella_pneumoniae.11	2019-12-16T00:00:00Z	PRJEB34922	SAMEA6099435	CABWQO000000000	ZHEJIANG UNIVERSITY		338	5816238	56.9357	homo	2017	China	China
573.297	Klebsiella pneumoniae strain SRRSH69	573	WGS	SRRSH69	MLST.Klebsiella_pneumoniae.11	2019-12-16T00:00:00Z	PRJEB34922	SAMEA6099437	CABWQR000000000	ZHEJIANG UNIVERSITY		312	5797316	56.9314	homo	2017	China	China
573.297	Klebsiella pneumoniae strain SRRSH53	573	WGS	SRRSH53	MLST.Klebsiella_pneumoniae.11	2019-12-16T00:00:00Z	PRJEB34922	SAMEA6099422	CABWRA000000000	ZHEJIANG UNIVERSITY		1790	6535755	56.2098	homo	2017	China	China
573.297	Klebsiella pneumoniae strain SRRSH54	573	WGS	SRRSH54	MLST.Klebsiella_pneumoniae.11	2019-12-16T00:00:00Z	PRJEB34922	SAMEA6099423	CABWRF000000000	ZHEJIANG UNIVERSITY		4535	7955002	52.3134	homo	2017	China	China
573.297	Klebsiella pneumoniae strain SRRSH56	573	WGS	SRRSH56	MLST.Klebsiella_pneumoniae.11	2019-12-16T00:00:00Z	PRJEB34922	SAMEA6099425	CABWRE000000000	ZHEJIANG UNIVERSITY		3749	7345516	53.332	homo	2017	China	China
573.297	Klebsiella pneumoniae strain SRRSH65	573	WGS	SRRSH65	MLST.Klebsiella_pneumoniae.11	2019-12-16T00:00:00Z	PRJEB34922	SAMEA6099433	CABWRD000000000	ZHEJIANG UNIVERSITY		2896	6915310	54.1971	homo	2017	China	China
573.297	Klebsiella pneumoniae strain SRRSH47	573	WGS	SRRSH47	MLST.Klebsiella_pneumoniae.11	2019-12-16T00:00:00Z	PRJEB34922	SAMEA6099420	CABWQU000000000	ZHEJIANG UNIVERSITY		845	5999903	56.7151	homo	2017	China	China
573.297	Klebsiella pneumoniae strain SRRSH75	573	WGS	SRRSH75	MLST.Klebsiella_pneumoniae.11	2019-12-16T00:00:00Z	PRJEB34922	SAMEA6099441	CABWRN000000000	ZHEJIANG UNIVERSITY		292	5838000	56.9369	homo	2017	China	China
573.297	Klebsiella pneumoniae strain SRRSH82	573	WGS	SRRSH82	MLST.Klebsiella_pneumoniae.11	2019-12-16T00:00:00Z	PRJEB34922	SAMEA6099444	CABWRM000000000	ZHEJIANG UNIVERSITY		351	5806242	56.9701	homo	2017	China	China
573.297	Klebsiella pneumoniae strain SRRSH80	573	WGS	SRRSH80	MLST.Klebsiella_pneumoniae.11	2019-12-16T00:00:00Z	PRJEB34922	SAMEA6099443	CABWRJ000000000	ZHEJIANG UNIVERSITY		335	5801150	56.9259	homo	2017	China	China
573.297	Klebsiella pneumoniae strain SRRSH52	573	WGS	SRRSH52	MLST.Klebsiella_pneumoniae.11	2019-12-16T00:00:00Z	PRJEB34922	SAMEA6099421	CABWRO000000000	ZHEJIANG UNIVERSITY		555	5893934	56.8751	homo	2017	China	China
573.297	Klebsiella pneumoniae strain SRRSH85	573	WGS	SRRSH85	MLST.Klebsiella_pneumoniae.11	2019-12-16T00:00:00Z	PRJEB34922	SAMEA6099447	CABWRP000000000	ZHEJIANG UNIVERSITY		269	5779994	56.9457	homo	2017	China	China
573.297	Klebsiella pneumoniae strain SRRSH87	573	WGS	SRRSH87	MLST.Klebsiella_pneumoniae.11	2019-12-16T00:00:00Z	PRJEB34922	SAMEA6099449	CABWRQ000000000	ZHEJIANG UNIVERSITY		296	5790937	56.9496	homo	2017	China	China
573.297	Klebsiella pneumoniae strain SRRSH84	573	WGS	SRRSH84	MLST.Klebsiella_pneumoniae.11	2019-12-16T00:00:00Z	PRJEB34922	SAMEA6099446	CABWRW000000000	ZHEJIANG UNIVERSITY		308	5853330	56.9138	homo	2017	China	China
573.297	Klebsiella pneumoniae strain SRRSH91	573	WGS	SRRSH91	MLST.Klebsiella_pneumoniae.11	2019-12-16T00:00:00Z	PRJEB34922	SAMEA6099452	CABWRX000000000	ZHEJIANG UNIVERSITY		1427	6198911	56.1745	homo	2017	China	China
573.297	Klebsiella pneumoniae strain SRRSH89	573	WGS	SRRSH89	MLST.Klebsiella_pneumoniae.11	2019-12-16T00:00:00Z	PRJEB34922	SAMEA6099451	CABWRT000000000	ZHEJIANG UNIVERSITY		492	5890370	56.7119	homo	2017	China	China
573.297	Klebsiella pneumoniae strain SRRSH88	573	WGS	SRRSH88	MLST.Klebsiella_pneumoniae.11	2019-12-16T00:00:00Z	PRJEB34922	SAMEA6099450	CABWRS000000000	ZHEJIANG UNIVERSITY		318	5796657	56.9336	homo	2017	China	China
573.297	Klebsiella pneumoniae strain ZKP29	573	WGS	ZKP29	MLST.Klebsiella_pneumoniae.11	2019-12-16T00:00:00Z	PRJEB34922	SAMEA6099557	CABWSN000000000	ZHEJIANG UNIVERSITY		539	5846692	56.773	homo	2017	China	China
573.297	Klebsiella pneumoniae strain ZKP25	573	WGS	ZKP25	MLST.Klebsiella_pneumoniae.11	2019-12-16T00:00:00Z	PRJEB34922	SAMEA6099555	CABWSL000000000	ZHEJIANG UNIVERSITY		586	5986835	56.6831	homo	2017	China	China
573.297	Klebsiella pneumoniae strain ZKP13	573	WGS	ZKP13	MLST.Klebsiella_pneumoniae.11	2019-12-16T00:00:00Z	PRJEB34922	SAMEA6099458	CABWSQ000000000	ZHEJIANG UNIVERSITY		818	5794436	56.7985	homo	2017	China	China
573.297	Klebsiella pneumoniae strain ZKP40	573	WGS	ZKP40	MLST.Klebsiella_pneumoniae.11	2019-12-16T00:00:00Z	PRJEB34922	SAMEA6099568	CABWSA000000000	ZHEJIANG UNIVERSITY		176	5818524	56.9662	homo	2017	China	China
573.297	Klebsiella pneumoniae strain ZKP36	573	WGS	ZKP36	MLST.Klebsiella_pneumoniae.11	2019-12-16T00:00:00Z	PRJEB34922	SAMEA6099564	CABWRZ000000000	ZHEJIANG UNIVERSITY		152	5761687	56.9948	homo	2017	China	China
573.297	Klebsiella pneumoniae strain ZKP42	573	WGS	ZKP42	MLST.Klebsiella_pneumoniae.11	2019-12-16T00:00:00Z	PRJEB34922	SAMEA6099569	CABWSB000000000	ZHEJIANG UNIVERSITY		245	5734792	57.1097	homo	2017	China	China
573.297	Klebsiella pneumoniae strain ZKP34	573	WGS	ZKP34	MLST.Klebsiella_pneumoniae.11	2019-12-16T00:00:00Z	PRJEB34922	SAMEA6099562	CABWSY000000000	ZHEJIANG UNIVERSITY		167	5803449	56.9966	homo	2017	China	China
573.297	Klebsiella pneumoniae strain ZKP38	573	WGS	ZKP38	MLST.Klebsiella_pneumoniae.11	2019-12-16T00:00:00Z	PRJEB34922	SAMEA6099566	CABWTA000000000	ZHEJIANG UNIVERSITY		188	5846164	56.9544	homo	2017	China	China
573.297	Klebsiella pneumoniae strain ZKP39	573	WGS	ZKP39	MLST.Klebsiella_pneumoniae.11	2019-12-16T00:00:00Z	PRJEB34922	SAMEA6099567	CABWTI000000000	ZHEJIANG UNIVERSITY		183	5841140	56.9492	homo	2017	China	China
573.297	Klebsiella pneumoniae strain ZKP33	573	WGS	ZKP33	MLST.Klebsiella_pneumoniae.11	2019-12-16T00:00:00Z	PRJEB34922	SAMEA6099561	CABWTC000000000	ZHEJIANG UNIVERSITY		165	5839713	56.9614	homo	2017	China	China
573.298	Klebsiella pneumoniae strain ZKP81	573	WGS	ZKP81	MLST.Klebsiella_pneumoniae.11	2019-12-16T00:00:00Z	PRJEB34922	SAMEA6099599	CABWTQ000000000	ZHEJIANG UNIVERSITY		249	5838745	56.87	homo	2017	China	China
573.298	Klebsiella pneumoniae strain ZKP64	573	WGS	ZKP64	MLST.Klebsiella_pneumoniae.11	2019-12-16T00:00:00Z	PRJEB34922	SAMEA6099588	CABWTR000000000	ZHEJIANG UNIVERSITY		161	5839452	56.9589	homo	2017	China	China
573.298	Klebsiella pneumoniae strain ZKP63	573	WGS	ZKP63	MLST.Klebsiella_pneumoniae.11	2019-12-16T00:00:00Z	PRJEB34922	SAMEA6099587	CABWUE000000000	ZHEJIANG UNIVERSITY		201	5849876	56.9295	homo	2017	China	China
573.298	Klebsiella pneumoniae strain ZKP68	573	WGS	ZKP68	MLST.Klebsiella_pneumoniae.11	2019-12-16T00:00:00Z	PRJEB34922	SAMEA6099591	CABWTS000000000	ZHEJIANG UNIVERSITY		213	5851947	56.9481	homo	2017	China	China
573.298	Klebsiella pneumoniae strain ZKP82	573	WGS	ZKP82	MLST.Klebsiella_pneumoniae.11	2019-12-16T00:00:00Z	PRJEB34922	SAMEA6099600	CABWUM000000000	ZHEJIANG UNIVERSITY		163	5800436	56.9755	homo	2017	China	China
573.298	Klebsiella pneumoniae strain ZKP100	573	WGS	ZKP100	MLST.Klebsiella_pneumoniae.11	2019-12-16T00:00:00Z	PRJEB34922	SAMEA6099470	CABWUJ000000000	ZHEJIANG UNIVERSITY		204	5761208	57.0428	homo	2017	China	China
573.298	Klebsiella pneumoniae strain ZKP125	573	WGS	ZKP125	MLST.Klebsiella_pneumoniae.11	2019-12-16T00:00:00Z	PRJEB34922	SAMEA6099493	CABWVE000000000	ZHEJIANG UNIVERSITY		169	5509787	57.3394	homo	2017	China	China
573.298	Klebsiella pneumoniae strain ZKP138	573	WGS	ZKP138	MLST.Klebsiella_pneumoniae.11	2019-12-16T00:00:00Z	PRJEB34922	SAMEA6099498	CABWVN000000000	ZHEJIANG UNIVERSITY		151	5788970	57.031	homo	2017	China	China
573.298	Klebsiella pneumoniae strain ZKP202	573	WGS	ZKP202	MLST.Klebsiella_pneumoniae.11	2019-12-16T00:00:00Z	PRJEB34922	SAMEA6099546	CABWXO000000000	ZHEJIANG UNIVERSITY		296	5883388	56.9173	homo	2017	China	China
573.298	Klebsiella pneumoniae strain ZKP193	573	WGS	ZKP193	MLST.Klebsiella_pneumoniae.11	2019-12-16T00:00:00Z	PRJEB34922	SAMEA6099539	CABWXS000000000	ZHEJIANG UNIVERSITY		195	5815745	56.9907	homo	2017	China	China
573.308	Klebsiella pneumoniae strain C2660	573	Complete	C2660	MLST.Klebsiella_pneumoniae.11	2020-02-05T00:00:00Z	PRJNA534178	SAMN11479264	CP039808,CP039809,CP039810,CP039811,CP039812	Peking University People's Hospital	PacBio RSII + Illumina NextSeq	5	5919068	57.0147	pus	2017-08-01	China	China:Beijing
573.308	Klebsiella pneumoniae strain KP18-3-8	573	Complete	KP18-3-8	MLST.Klebsiella_pneumoniae.11	2020-02-12T00:00:00Z	PRJNA604666	SAMN13978114	CP048430	zhengzhou university	Illumina; PacBio	1	5547989	57.2876	urine	2018-07-14	China	China
573.309	Klebsiella pneumoniae strain KP18-2079	573	Complete	KP18-2079	MLST.Klebsiella_pneumoniae.11	2020-02-26T00:00:00Z	PRJNA607401	SAMN14132403	CP048933	zhengzhou university	Illumina; PacBio	1	5518817	57.2989	blood	2018-11-22	China	China
573.31	Klebsiella pneumoniae strain CKp2-2	573	WGS	CKp2-2	MLST.Klebsiella_pneumoniae.11	2020-03-23T00:00:00Z	PRJNA544998	SAMN11811881	VCOS00000000	China CDC	Illumina NovaSeq	81	5581497	57.3054	Bronchoalveolar lavage fluid	2018-03-18	China	China: Beijing
573.31	Klebsiella pneumoniae strain NSKp2	573	WGS	NSKp2	MLST.Klebsiella_pneumoniae.11	2020-03-23T00:00:00Z	PRJNA544998	SAMN11811879	VCOQ00000000	China CDC	Illumina NovaSeq	88	5586397	57.3021	nasopharynx	2018-01-02	China	China: Beijing
573.31	Klebsiella pneumoniae strain CKp2-1	573	WGS	CKp2-1	MLST.Klebsiella_pneumoniae.11	2020-03-23T00:00:00Z	PRJNA544998	SAMN11811880	VCOR00000000	China CDC	Illumina NovaSeq	80	5579534	57.3058	Bronchoalveolar lavage fluid	2018-03-08	China	China: Beijing
573.313	Klebsiella pneumoniae strain 9949	573	Complete	9949	MLST.Klebsiella_pneumoniae.11	2020-03-29T00:00:00Z	PRJNA598275	SAMN13702289	CP050280,CP050281,CP050282,CP050283,CP050284	First Affiliated Hospital of Nanchang University	PacBio RSII	5	6048138	56.792	blood	2017-12-07	China	China:Nanchang
573.319	Klebsiella pneumoniae strain KP20194b2	573	Complete	KP20194b2	MLST.Klebsiella_pneumoniae.11	2020-06-17T00:00:00Z	PRJNA638288	SAMN15186440	CP054762,CP054763,CP054764,CP054765,CP054766,CP054767	The Second Affiliated Hospital, University of South China	Oxford Nanopore	6	5883119	57.0246	sputum	2019-04-12	China	China: Hunan
573.319	Klebsiella pneumoniae strain KP20194f	573	Complete	KP20194f	MLST.Klebsiella_pneumoniae.11	2020-06-17T00:00:00Z	PRJNA638288	SAMN15186447	CP054720,CP054721,CP054722,CP054723,CP054724,CP054725	The Second Affiliated Hospital, University of South China	Oxford Nanopore	6	5882345	57.0242	telephone of Nurse station	2019-04-27	China	China: Hunan
573.319	Klebsiella pneumoniae strain KP20194c	573	Complete	KP20194c	MLST.Klebsiella_pneumoniae.11	2020-06-17T00:00:00Z	PRJNA638288	SAMN15186441	CP054756,CP054757,CP054758,CP054759,CP054760,CP054761	The Second Affiliated Hospital, University of South China	Oxford Nanopore	6	5871874	57.0371	sputum	2019-04-13	China	China: Hunan
573.319	Klebsiella pneumoniae strain KP20194e	573	Complete	KP20194e	MLST.Klebsiella_pneumoniae.11	2020-06-17T00:00:00Z	PRJNA638288	SAMN15186446	CP054726,CP054727,CP054728,CP054729,CP054730,CP054731	The Second Affiliated Hospital, University of South China	Oxford Nanopore	6	5882289	57.0242	sputum	2019-04-25	China	China: Hunan
573.319	Klebsiella pneumoniae strain KP20194d	573	Complete	KP20194d	MLST.Klebsiella_pneumoniae.11	2020-06-17T00:00:00Z	PRJNA638288	SAMN15186445	CP054732,CP054733,CP054734,CP054735,CP054736,CP054737	The Second Affiliated Hospital, University of South China	Oxford Nanopore	6	5871563	57.0368	sputum	2019-04-24	China	China: Hunan
573.319	Klebsiella pneumoniae strain KP20194c5	573	Complete	KP20194c5	MLST.Klebsiella_pneumoniae.11	2020-06-17T00:00:00Z	PRJNA638288	SAMN15186444	CP054738,CP054739,CP054740,CP054741,CP054742,CP054743	The Second Affiliated Hospital, University of South China	Oxford Nanopore	6	5872065	57.0375	monitor panel	2019-04-15	China	China: Hunan
573.319	Klebsiella pneumoniae strain KP20194c3	573	Complete	KP20194c3	MLST.Klebsiella_pneumoniae.11	2020-06-17T00:00:00Z	PRJNA638288	SAMN15186442	CP054750,CP054751,CP054752,CP054753,CP054754,CP054755	The Second Affiliated Hospital, University of South China	Oxford Nanopore	6	5883673	57.0237	bed sheets	2019-04-15	China	China: Hunan
573.319	Klebsiella pneumoniae strain KP20194c4	573	Complete	KP20194c4	MLST.Klebsiella_pneumoniae.11	2020-06-17T00:00:00Z	PRJNA638288	SAMN15186443	CP054744,CP054745,CP054746,CP054747,CP054748,CP054749	The Second Affiliated Hospital, University of South China	Oxford Nanopore	6	5883488	57.0237	ventilator	2019-04-15	China	China: Hunan
573.319	Klebsiella pneumoniae strain KP20194b	573	Complete	KP20194b	MLST.Klebsiella_pneumoniae.11	2020-06-17T00:00:00Z	PRJNA638288	SAMN15186439	CP054768,CP054769,CP054770,CP054771,CP054772,CP054773	The Second Affiliated Hospital, University of South China	Oxford Nanopore	6	5881004	57.0246	sputum	2019-04-03	China	China: Hunan
573.319	Klebsiella pneumoniae strain KP20194a2	573	Complete	KP20194a2	MLST.Klebsiella_pneumoniae.11	2020-06-17T00:00:00Z	PRJNA638288	SAMN15186438	CP054774,CP054775,CP054776,CP054777,CP054778,CP054779	The Second Affiliated Hospital, University of South China	Oxford Nanopore	6	5885324	57.0289	bed sheets	2019-04-12	China	China: Hunan
573.319	Klebsiella pneumoniae strain KP20194a	573	Complete	KP20194a	MLST.Klebsiella_pneumoniae.11	2020-06-17T00:00:00Z	PRJNA638288	SAMN15186437	CP054780,CP054781,CP054782,CP054783,CP054784,CP054785	The Second Affiliated Hospital, University of South China	Oxford Nanopore	6	5882292	57.024	sputum	2019-04-03	China	China: Hunan
573.322	Klebsiella pneumoniae strain SRRSH-CRKP-355	573	WGS	SRRSH-CRKP-355	MLST.Klebsiella_pneumoniae.11	2020-07-10T00:00:00Z	PRJEB37367	SAMEA6626592	CAIODC000000000	ZHEJIAN UNIVERSTIY		512	5872944	56.5221	sputum	2017-11-24	China	China
573.323	Klebsiella pneumoniae strain WCHKP090547	573	WGS	WCHKP090547	MLST.Klebsiella_pneumoniae.11	2020-08-01T00:00:00Z	PRJNA648810	SAMN15649194	JACEZR000000000	West China Hospital, Sichuan University	Illumina HiSeq	166	5725624	57.1696	environmental surface	2019-07-30	China	China: Chengdu, Sichuan
573.323	Klebsiella pneumoniae strain WCHKP090472	573	WGS	WCHKP090472	MLST.Klebsiella_pneumoniae.11	2020-08-01T00:00:00Z	PRJNA648810	SAMN15649187	JACEZK000000000	West China Hospital, Sichuan University	Illumina HiSeq	161	5728421	57.1645	sputum	2019-07-08	China	China: Chengdu, Sichuan
573.323	Klebsiella pneumoniae strain WCHKP090465	573	WGS	WCHKP090465	MLST.Klebsiella_pneumoniae.11	2020-08-01T00:00:00Z	PRJNA648810	SAMN15649184	JACEZH000000000	West China Hospital, Sichuan University	Illumina HiSeq	160	5729180	57.1642	secretion	2019-05-10	China	China: Chengdu, Sichuan
573.324	Klebsiella pneumoniae strain WCHKP090461	573	WGS	WCHKP090461	MLST.Klebsiella_pneumoniae.11	2020-08-01T00:00:00Z	PRJNA648810	SAMN15649183	JACEZG000000000	West China Hospital, Sichuan University	Illumina HiSeq	169	5728064	57.1603	environmental surface	2019-08-06	China	China: Chengdu, Sichuan
573.324	Klebsiella pneumoniae strain WCHKP090458	573	WGS	WCHKP090458	MLST.Klebsiella_pneumoniae.11	2020-08-01T00:00:00Z	PRJNA648810	SAMN15649181	JACEZE000000000	West China Hospital, Sichuan University	Illumina HiSeq	180	5728780	57.1615	environmental surface	2019-08-06	China	China: Chengdu, Sichuan
573.324	Klebsiella pneumoniae strain WCHKP090401	573	WGS	WCHKP090401	MLST.Klebsiella_pneumoniae.11	2020-08-01T00:00:00Z	PRJNA648810	SAMN15649180	JACEZD000000000	West China Hospital, Sichuan University	Illumina HiSeq	180	5731171	57.1622	environmental surface	2019-07-30	China	China: Chengdu, Sichuan
573.324	Klebsiella pneumoniae strain WCHKP090394	573	WGS	WCHKP090394	MLST.Klebsiella_pneumoniae.11	2020-08-01T00:00:00Z	PRJNA648810	SAMN15649178	JACEZB000000000	West China Hospital, Sichuan University	Illumina HiSeq	185	5732078	57.1636	environmental surface	2019-07-23	China	China: Chengdu, Sichuan
573.324	Klebsiella pneumoniae strain WCHKP090400	573	WGS	WCHKP090400	MLST.Klebsiella_pneumoniae.11	2020-08-01T00:00:00Z	PRJNA648810	SAMN15649179	JACEZC000000000	West China Hospital, Sichuan University	Illumina HiSeq	179	5731176	57.1616	environmental surface	2019-07-30	China	China: Chengdu, Sichuan
573.324	Klebsiella pneumoniae strain WCHKP090386	573	WGS	WCHKP090386	MLST.Klebsiella_pneumoniae.11	2020-08-01T00:00:00Z	PRJNA648810	SAMN15649173	JACEYW000000000	West China Hospital, Sichuan University	Illumina HiSeq	159	5728064	57.1645	environmental surface	2019-07-17	China	China: Chengdu, Sichuan
573.324	Klebsiella pneumoniae strain WCHKP090377	573	WGS	WCHKP090377	MLST.Klebsiella_pneumoniae.11	2020-08-01T00:00:00Z	PRJNA648810	SAMN15649167	JACEYQ000000000	West China Hospital, Sichuan University	Illumina HiSeq	173	5726925	57.1654	environmental surface	2019-07-17	China	China: Chengdu, Sichuan
573.324	Klebsiella pneumoniae strain WCHKP090374	573	WGS	WCHKP090374	MLST.Klebsiella_pneumoniae.11	2020-08-01T00:00:00Z	PRJNA648810	SAMN15649164	JACEYN000000000	West China Hospital, Sichuan University	Illumina HiSeq	156	5727402	57.1518	environmental surface	2019-07-09	China	China: Chengdu, Sichuan
573.324	Klebsiella pneumoniae strain WCHKP090372	573	WGS	WCHKP090372	MLST.Klebsiella_pneumoniae.11	2020-08-01T00:00:00Z	PRJNA648810	SAMN15649162	JACEYL000000000	West China Hospital, Sichuan University	Illumina HiSeq	103	5537562	57.3296	environmental surface	2019-07-09	China	China: Chengdu, Sichuan
573.324	Klebsiella pneumoniae strain WCHKP090365	573	WGS	WCHKP090365	MLST.Klebsiella_pneumoniae.11	2020-08-01T00:00:00Z	PRJNA648810	SAMN15649159	JACEYI000000000	West China Hospital, Sichuan University	Illumina HiSeq	157	5728990	57.1649	environmental surface	2019-07-09	China	China: Chengdu, Sichuan
573.324	Klebsiella pneumoniae strain WCHKP090371	573	WGS	WCHKP090371	MLST.Klebsiella_pneumoniae.11	2020-08-01T00:00:00Z	PRJNA648810	SAMN15649161	JACEYK000000000	West China Hospital, Sichuan University	Illumina HiSeq	111	5541400	57.3231	environmental surface	2019-07-09	China	China: Chengdu, Sichuan
573.324	Klebsiella pneumoniae strain WCHKP090366	573	WGS	WCHKP090366	MLST.Klebsiella_pneumoniae.11	2020-08-01T00:00:00Z	PRJNA648810	SAMN15649160	JACEYJ000000000	West China Hospital, Sichuan University	Illumina HiSeq	168	5727122	57.1679	environmental surface	2019-07-09	China	China: Chengdu, Sichuan
573.324	Klebsiella pneumoniae strain WCHKP090357	573	WGS	WCHKP090357	MLST.Klebsiella_pneumoniae.11	2020-08-01T00:00:00Z	PRJNA648810	SAMN15649152	JACEYB000000000	West China Hospital, Sichuan University	Illumina HiSeq	179	5726934	57.1691	rectal swab	2019-06-11	China	China: Chengdu, Sichuan
573.324	Klebsiella pneumoniae strain WCHKP090353	573	WGS	WCHKP090353	MLST.Klebsiella_pneumoniae.11	2020-08-01T00:00:00Z	PRJNA648810	SAMN15649150	JACEXZ000000000	West China Hospital, Sichuan University	Illumina HiSeq	176	5725673	57.167	environmental surface	2019-07-09	China	China: Chengdu, Sichuan
573.324	Klebsiella pneumoniae strain WCHKP090348	573	WGS	WCHKP090348	MLST.Klebsiella_pneumoniae.11	2020-08-01T00:00:00Z	PRJNA648810	SAMN15649148	JACEXX000000000	West China Hospital, Sichuan University	Illumina HiSeq	166	5727453	57.1655	oral swab	2019-07-09	China	China: Chengdu, Sichuan
573.324	Klebsiella pneumoniae strain WCHKP090354	573	WGS	WCHKP090354	MLST.Klebsiella_pneumoniae.11	2020-08-01T00:00:00Z	PRJNA648810	SAMN15649151	JACEYA000000000	West China Hospital, Sichuan University	Illumina HiSeq	152	5720419	57.1752	environmental surface	2019-06-12	China	China: Chengdu, Sichuan
573.324	Klebsiella pneumoniae strain WCHKP090346	573	WGS	WCHKP090346	MLST.Klebsiella_pneumoniae.11	2020-08-01T00:00:00Z	PRJNA648810	SAMN15649147	JACEXW000000000	West China Hospital, Sichuan University	Illumina HiSeq	175	5728765	57.165	rectal swab	2019-07-09	China	China: Chengdu, Sichuan
573.324	Klebsiella pneumoniae strain LKV2	573	WGS	LKV2	MLST.Klebsiella_pneumoniae.11	1900-01-01T00:00:00Z	PRJNA551891	SAMN12168055	VIKP00000000	Huashan Hospital, Fudan University	Illumina MiSeq	76	5581561	57.3079	sputum	2019	China	China: Lishui
573.324	Klebsiella pneumoniae strain LKV1	573	WGS	LKV1	MLST.Klebsiella_pneumoniae.11	1900-01-01T00:00:00Z	PRJNA551891	SAMN12168054	VIKQ00000000	Huashan Hospital, Fudan University	Illumina MiSeq	81	5588588	57.301	sputum	2019	China	China: Lishui
573.325	Klebsiella pneumoniae strain WCHKP090460	573	WGS	WCHKP090460	MLST.Klebsiella_pneumoniae.11	2020-08-01T00:00:00Z	PRJNA648810	SAMN15649182	JACEZF000000000	West China Hospital, Sichuan University	Illumina HiSeq	175	5727443	57.1624	environmental surface	2019-08-06	China	China: Chengdu, Sichuan
573.325	Klebsiella pneumoniae strain WCHKP090387	573	WGS	WCHKP090387	MLST.Klebsiella_pneumoniae.11	2020-08-01T00:00:00Z	PRJNA648810	SAMN15649174	JACEYX000000000	West China Hospital, Sichuan University	Illumina HiSeq	176	5728094	57.1633	environmental surface	2019-07-17	China	China: Chengdu, Sichuan
573.325	Klebsiella pneumoniae strain WCHKP090352	573	WGS	WCHKP090352	MLST.Klebsiella_pneumoniae.11	2020-08-01T00:00:00Z	PRJNA648810	SAMN15649149	JACEXY000000000	West China Hospital, Sichuan University	Illumina HiSeq	165	5728168	57.1658	environmental surface	2019-06-12	China	China: Chengdu, Sichuan
573.325	Klebsiella pneumoniae strain C2166	573	WGS	C2166	MLST.Klebsiella_pneumoniae.11	2020-08-13T00:00:00Z	PRJNA640728	SAMN15331272	JABXOA000000000	Peking University People's Hospital	PacBio Sequel	7	6015730	56.7815	blood	2017	China	China:Beijing
573.339	Klebsiella pneumoniae strain 16ZR-187	573	WGS	16ZR-187	MLST.Klebsiella_pneumoniae.11	2020-09-15T00:00:00Z	PRJNA554411	SAMN12264907	VKGG00000000	The Hong Kong Polytechnic University	Illumina	136	5854313	56.8879		2016	China	China
573.34	Klebsiella pneumoniae strain GZ-1	573	Complete	GZ-1	MLST.Klebsiella_pneumoniae.11	2020-10-06T00:00:00Z	PRJNA488147	SAMN09925542	CP031934,CP031935,CP031936,CP031937	Zhejiang University	PacBio	4	5898284	56.9798		2016-10-01	China	China
573.341	Klebsiella pneumoniae strain KP135194	573	WGS	KP135194	MLST.Klebsiella_pneumoniae.11	2020-11-04T00:00:00Z	PRJNA633438	SAMN14943954	JABJTP000000000	Fujian Medical University Union Hospital	Illumina NovaSeq	112	5657667	56.9961		2019-10-30	China	China: Fuzhou, Fujian
573.341	Klebsiella pneumoniae strain KP137060	573	WGS	KP137060	MLST.Klebsiella_pneumoniae.11	2020-11-04T00:00:00Z	PRJNA633438	SAMN14944066	JABJWR000000000	Fujian Medical University Union Hospital	Illumina NovaSeq	116	5702404	56.9147		2019-11-15	China	China: Fuzhou, Fujian
573.341	Klebsiella pneumoniae strain FRPDR	573	Complete	FRPDR	MLST.Klebsiella_pneumoniae.11	2020-11-05T00:00:00Z	PRJNA669320	SAMN16451036	CP063759,CP063760,CP063762,CP063763,CP063764,CP063765,CP063761	University of Science and Technology of China	Complete Genomics	7	6029648	56.8642		2020-05-06	China	China: Anhui
573.341	Klebsiella pneumoniae strain CRKP66R	573	Complete	CRKP66R	MLST.Klebsiella_pneumoniae.11	2020-11-08T00:00:00Z	PRJNA673324	SAMN16604318	CP063833,CP063834,CP063835,CP063836,CP063837,CP063838	Zhejiang Provincial People's Hospital	Oxford Nanopore GridION; Illumina NextSeq	6	5839515	56.9344	induction culture	2020-06-13	China	China:Hangzhou
573.341	Klebsiella pneumoniae strain JX-CR-hvKP-10	573	Complete	JX-CR-hvKP-10	MLST.Klebsiella_pneumoniae.11	2020-11-12T00:00:00Z	PRJNA672246	SAMN16561435	CP064258,CP064259,CP064260,CP064261,CP064262	First Affiliated Hospital of Nanchang University, Nanchang University	PacBio RSII	5	6023848	56.785	blood	2018/2019	China	China:Nanchang
573.341	Klebsiella pneumoniae strain JX-CR-hvKP-9	573	Complete	JX-CR-hvKP-9	MLST.Klebsiella_pneumoniae.11	2020-11-12T00:00:00Z	PRJNA672246	SAMN16561434	CP064211,CP064212,CP064213,CP064214,CP064215,CP064216	First Affiliated Hospital of Nanchang University, Nanchang University	PacBio RSII	6	5923020	56.8537	blood	2018/2019	China	China:Nanchang
573.341	Klebsiella pneumoniae strain JX-CR-hvKP-7	573	Complete	JX-CR-hvKP-7	MLST.Klebsiella_pneumoniae.11	2020-11-12T00:00:00Z	PRJNA672246	SAMN16561430	CP064223,CP064224,CP064225,CP064226,CP064227,CP064228	First Affiliated Hospital of Nanchang University, Nanchang University	PacBio RSII	6	5908679	56.9634	blood	2018/2019	China	China:Nanchang
573.341	Klebsiella pneumoniae strain JX-CR-hvKP-4	573	Complete	JX-CR-hvKP-4	MLST.Klebsiella_pneumoniae.11	2020-11-12T00:00:00Z	PRJNA672246	SAMN16561284	CP064235,CP064236,CP064237,CP064238,CP064239,CP064240	First Affiliated Hospital of Nanchang University, Nanchang University	PacBio RSII	6	5965960	56.8758		2018/2019	China	China:Nanchang
573.341	Klebsiella pneumoniae strain JX-CR-hvKP-3	573	Complete	JX-CR-hvKP-3	MLST.Klebsiella_pneumoniae.11	2020-11-12T00:00:00Z	PRJNA672246	SAMN16561283	CP064241,CP064242,CP064243,CP064244,CP064245	First Affiliated Hospital of Nanchang University, Nanchang University	PacBio RSII	5	5853213	56.9369		2018/2019	China	China:Nanchang
573.341	Klebsiella pneumoniae strain JX-CR-hvKP-1	573	Complete	JX-CR-hvKP-1	MLST.Klebsiella_pneumoniae.11	2020-11-12T00:00:00Z	PRJNA672246	SAMN16561274	CP064252,CP064253,CP064254,CP064255,CP064256,CP064257	First Affiliated Hospital of Nanchang University, Nanchang University	PacBio RSII	6	5827883	57.1532		2018/2019	China	China:Nanchang
573.341	Klebsiella pneumoniae strain JX-CR-hvKP-2	573	Complete	JX-CR-hvKP-2	MLST.Klebsiella_pneumoniae.11	2020-11-12T00:00:00Z	PRJNA672246	SAMN16561282	CP064246,CP064247,CP064248,CP064249,CP064250,CP064251	First Affiliated Hospital of Nanchang University, Nanchang University	PacBio RSII	6	5995772	56.9936		2018/2019	China	China:Nanchang
573.342	Klebsiella pneumoniae strain JX-CR-hvKP-8	573	Complete	JX-CR-hvKP-8	MLST.Klebsiella_pneumoniae.11	2020-11-12T00:00:00Z	PRJNA672246	SAMN16561432	CP064217,CP064218,CP064219,CP064220,CP064221,CP064222	First Affiliated Hospital of Nanchang University, Nanchang University	PacBio RSII	6	5893299	56.949	blood	2018/2019	China	China:Nanchang
573.342	Klebsiella pneumoniae strain 015134X1B2	573	WGS	015134X1B2	MLST.Klebsiella_pneumoniae.11	2020-11-12T00:00:00Z	PRJNA673369	SAMN16605062	JADLIZ000000000	West China Hospital, Sichuan University	Illumina HiSeq	154	5734226	57.1616	Passaging	2020-04-01	China	China: Chengdu, Sichuan
573.342	Klebsiella pneumoniae strain 015134X1B1	573	WGS	015134X1B1	MLST.Klebsiella_pneumoniae.11	2020-11-12T00:00:00Z	PRJNA673369	SAMN16605061	JADLJA000000000	West China Hospital, Sichuan University	Illumina HiSeq	120	5554739	57.3135	Passaging	2019-11-01	China	China: Chengdu, Sichuan
573.342	Klebsiella pneumoniae strain 015134X1B3	573	WGS	015134X1B3	MLST.Klebsiella_pneumoniae.11	2020-11-12T00:00:00Z	PRJNA673369	SAMN16605063	JADLIY000000000	West China Hospital, Sichuan University	Illumina HiSeq	106	5546764	57.3172	Passaging	2020-04-01	China	China: Chengdu, Sichuan
573.342	Klebsiella pneumoniae strain B1-1	573	WGS	B1-1	MLST.Klebsiella_pneumoniae.11	2020-11-16T00:00:00Z	PRJNA671622	SAMN16539239	JADDXX000000000	West China Hospital, Sichuan University	Illumina	120	5554739	57.3135		2019-11-26	China	China: Sichuan,Chengdu
573.351	Klebsiella pneumoniae strain FK 6768	573	Complete	FK 6768	MLST.Klebsiella_pneumoniae.11	2020-12-13T00:00:00Z	PRJNA682695	SAMN17005574	CP065554,CP065555,CP065556,CP065557,CP065558,CP065559	First affiliated hospital of Wenzhou medical university	PacBio Sequel	6	5868563	56.9906	feces	2019-05-23	China	China
573.351	Klebsiella pneumoniae strain CRKP78R	573	Complete	CRKP78R	MLST.Klebsiella_pneumoniae.11	2020-12-26T00:00:00Z	PRJNA685015	SAMN17074911	CP066254,CP066255,CP066256,CP066258,CP066259,CP066257	Zhejiang Provincial People's Hospital	Oxford Nanopore GridION; Illumina NextSeq	6	5871488	56.9534	urine sample	2018-05-23	China	China:Hangzhou
573.357	Klebsiella pneumoniae strain CRKP22	573	WGS	CRKP22	MLST.Klebsiella_pneumoniae.11	1900-01-01T00:00:00Z	PRJNA688029	SAMN17166565	JAEQLG000000000	Zhejiang Provincial People's Hospital	Illumina NovaSeq	158	5761139	56.9741	blood	2018-04-13	China	China:Hangzhou
573.357	Klebsiella pneumoniae strain CRKP18	573	WGS	CRKP18	MLST.Klebsiella_pneumoniae.11	2021-01-18T00:00:00Z	PRJNA688029	SAMN17166563	JAEQLE000000000	Zhejiang Provincial People's Hospital	Illumina NovaSeq	238	5834525	56.825	pus	2018-04-14	China	China:Hangzhou
573.357	Klebsiella pneumoniae strain CRKP15	573	WGS	CRKP15	MLST.Klebsiella_pneumoniae.11	1900-01-01T00:00:00Z	PRJNA688029	SAMN17166561	JAEQLC000000000	Zhejiang Provincial People's Hospital	Illumina NovaSeq	380	5787934	56.7522	urine sample	2018-04-11	China	China:Hangzhou
573.357	Klebsiella pneumoniae strain CRKP14	573	WGS	CRKP14	MLST.Klebsiella_pneumoniae.11	2021-01-18T00:00:00Z	PRJNA688029	SAMN17166560	JAEQLB000000000	Zhejiang Provincial People's Hospital	Illumina NovaSeq	254	5827636	56.8343	urine sample	2018-04-10	China	China:Hangzhou
573.357	Klebsiella pneumoniae strain CRKP21	573	WGS	CRKP21	MLST.Klebsiella_pneumoniae.11	1900-01-01T00:00:00Z	PRJNA688029	SAMN17166564	JAEQLF000000000	Zhejiang Provincial People's Hospital	Illumina NovaSeq	207	5745055	56.9726	blood	2018-04-09	China	China:Hangzhou
573.357	Klebsiella pneumoniae strain CRKP80	573	WGS	CRKP80	MLST.Klebsiella_pneumoniae.11	1900-01-01T00:00:00Z	PRJNA688029	SAMN17166589	JAEQME010000014,JAEQME010000143,JAEQME010000037,JAEQME010000018,JAEQME010000088,JAEQME010000053,JAEQME010000057	Zhejiang Provincial People's Hospital	Illumina NovaSeq	285	5683275	56.9875	urine sample	2018-05-23	China	China:Hangzhou
573.357	Klebsiella pneumoniae strain CRKP77	573	WGS	CRKP77	MLST.Klebsiella_pneumoniae.11	1900-01-01T00:00:00Z	PRJNA688029	SAMN17166587	JAEQMC010000039,JAEQMC010000168,JAEQMC010000072,JAEQMC010000054,JAEQMC010000069,JAEQMC010000007,JAEQMC010000036	Zhejiang Provincial People's Hospital	Illumina NovaSeq	202	5756964	57.0112	pus	2018-05-23	China	China:Hangzhou
573.357	Klebsiella pneumoniae strain CRKP69	573	WGS	CRKP69	MLST.Klebsiella_pneumoniae.11	1900-01-01T00:00:00Z	PRJNA688029	SAMN17166585	JAEQMA010000041,JAEQMA010000053,JAEQMA010000034,JAEQMA010000127,JAEQMA010000135,JAEQMA010000012,JAEQMA010000100	Zhejiang Provincial People's Hospital	Illumina NovaSeq	166	5867655	56.6676	sputum	2018-05-19	China	China:Hangzhou
573.357	Klebsiella pneumoniae strain CRKP66	573	WGS	CRKP66	MLST.Klebsiella_pneumoniae.11	1900-01-01T00:00:00Z	PRJNA688029	SAMN17166584	JAEQLZ010000022,JAEQLZ010000028,JAEQLZ010000109,JAEQLZ010000073,JAEQLZ010000118,JAEQLZ010000046,JAEQLZ010000106	Zhejiang Provincial People's Hospital	Illumina NovaSeq	150	5712513	56.9965	broncholveolr lvge fluid	2018-05-18	China	China:Hangzhou
573.357	Klebsiella pneumoniae strain CRKP51	573	WGS	CRKP51	MLST.Klebsiella_pneumoniae.11	2021-01-18T00:00:00Z	PRJNA688029	SAMN17166576	JAEQLR000000000	Zhejiang Provincial People's Hospital	Illumina NovaSeq	132	5785065	57.023	ascitic fluid	2018-05-05	China	China:Hangzhou
573.357	Klebsiella pneumoniae strain CRKP39	573	WGS	CRKP39	MLST.Klebsiella_pneumoniae.11	2021-01-18T00:00:00Z	PRJNA688029	SAMN17166570	JAEQLL000000000	Zhejiang Provincial People's Hospital	Illumina NovaSeq	109	5767665	57.047	urine sample	2018-04-27	China	China:Hangzhou
573.357	Klebsiella pneumoniae strain KP1-2	573	WGS	KP1-2	MLST.Klebsiella_pneumoniae.11	2021-01-19T00:00:00Z	PRJNA691799	SAMN17305549	JAERIE000000000	Sir Run Run Shaw Hospital, School of Medicine, Zhejiang University	Illumina NovaSeq	169	5727344	57.0299	stool	2019	China	China: Hangzhou
573.357	Klebsiella pneumoniae strain KP1-1	573	WGS	KP1-1	MLST.Klebsiella_pneumoniae.11	2021-01-19T00:00:00Z	PRJNA691799	SAMN17305548	JAERIF000000000	Sir Run Run Shaw Hospital, School of Medicine, Zhejiang University	Illumina NovaSeq	159	5723688	57.0344	blood	2019	China	China: Hangzhou
573.357	Klebsiella pneumoniae strain 20071685	573	WGS	20071685	MLST.Klebsiella_pneumoniae.11	1900-01-01T00:00:00Z	PRJNA692529	SAMN17348563	JAERUD010000110,JAERUD010000043,JAERUD010000044,JAERUD010000045,JAERUD010000046,JAERUD010000047,JAERUD010000009	Jiaozuo People's Hospital	Illumina HiSeq	201	5945263	56.829		2020-07-27	China	China: Jiaozuo
573.36	Klebsiella pneumoniae strain CRKP63	573	WGS	CRKP63	MLST.Klebsiella_pneumoniae.11	2021-01-18T00:00:00Z	PRJNA688029	SAMN17166583	JAEQLY010000045,JAEQLY010000027,JAEQLY010000094,JAEQLY010000121,JAEQLY010000067,JAEQLY010000064,JAEQLY010000061	Zhejiang Provincial People's Hospital	Illumina NovaSeq	170	5766268	57.0279	central venous catheters	2018-05-15	China	China:Hangzhou
573.36	Klebsiella pneumoniae strain CRKP45	573	WGS	CRKP45	MLST.Klebsiella_pneumoniae.11	2021-01-18T00:00:00Z	PRJNA688029	SAMN17166574	JAEQLP000000000	Zhejiang Provincial People's Hospital	Illumina NovaSeq	117	5775554	57.0406	ascitic fluid	2018-04-29	China	China:Hangzhou
573.36	Klebsiella pneumoniae strain CRKP78	573	WGS	CRKP78	MLST.Klebsiella_pneumoniae.11	2021-01-18T00:00:00Z	PRJNA688029	SAMN17166588	JAEQMD000000000	Zhejiang Provincial People's Hospital	Illumina NovaSeq	176	5739152	56.986	urine sample	2018-05-23	China	China:Hangzhou
573.36	Klebsiella pneumoniae strain CRKP41	573	WGS	CRKP41	MLST.Klebsiella_pneumoniae.11	2021-01-18T00:00:00Z	PRJNA688029	SAMN17166571	JAEQLM000000000	Zhejiang Provincial People's Hospital	Illumina NovaSeq	118	5763093	57.0161	sputum	2018-04-28	China	China:Hangzhou
573.361	Klebsiella pneumoniae strain KPWX136	573	Complete	KPWX136	MLST.Klebsiella_pneumoniae.11	2021-02-07T00:00:00Z	PRJNA692837	SAMN17372728	CP069170,CP069171,CP069172,CP069173,CP069176,CP069174,CP069175	Southwest Medical University	Illumina MiSeq	7	6022812	56.9415	sputum	2020-10-15	China	China: Jiangsu
573.366	Klebsiella pneumoniae strain JNQH273	573	WGS	JNQH273	MLST.Klebsiella_pneumoniae.11	2021-02-23T00:00:00Z	PRJNA702614	SAMN17976241	JAFFZJ000000000	The First Affiliated Hospital of Shandong First Medical University	Illumina NovaSeq	208	6075316	56.6173	urine	2019-05-01	China	China: Shandong
573.366	Klebsiella pneumoniae strain JNQH227	573	WGS	JNQH227	MLST.Klebsiella_pneumoniae.11	2021-02-23T00:00:00Z	PRJNA702614	SAMN17976239	JAFFZL000000000	The First Affiliated Hospital of Shandong First Medical University	Illumina NovaSeq	148	5882872	56.8625	blood	2019-03-01	China	China: Shandong
573.366	Klebsiella pneumoniae strain JNQH275	573	WGS	JNQH275	MLST.Klebsiella_pneumoniae.11	2021-02-23T00:00:00Z	PRJNA702614	SAMN17976242	JAFFZI000000000	The First Affiliated Hospital of Shandong First Medical University	Illumina NovaSeq	116	5710407	57.0755	sputum	2019-05-01	China	China: Shandong
573.366	Klebsiella pneumoniae strain JNQH263	573	WGS	JNQH263	MLST.Klebsiella_pneumoniae.11	2021-02-23T00:00:00Z	PRJNA702614	SAMN17976240	JAFFZK000000000	The First Affiliated Hospital of Shandong First Medical University	Illumina NovaSeq	120	5720955	57.0806	sputum	2019-05-01	China	China: Shandong
573.366	Klebsiella pneumoniae strain C34	573	WGS	C34	MLST.Klebsiella_pneumoniae.11	2021-03-07T00:00:00Z	PRJNA705380	SAMN18087517	JAFKOC010000098,JAFKOC010000099,JAFKOC010000100,JAFKOC010000101,JAFKOC010000102,JAFKOC010000103,JAFKOC010000104	YangZhou university	Illumina HiSeq	166	5851664	56.9545	Sputum from patient		China	China: Central China Fuwai Hospital of Zhengzhou University
573.366	Klebsiella pneumoniae strain C5	573	WGS	C5	MLST.Klebsiella_pneumoniae.11	2021-03-07T00:00:00Z	PRJNA705380	SAMN18087493	JAFKNE010000100,JAFKNE010000101,JAFKNE010000102,JAFKNE010000103,JAFKNE010000104,JAFKNE010000105,JAFKNE010000106	YangZhou university	Illumina HiSeq	137	5749077	56.8843	Secretion from patient		China	China: Central China Fuwai Hospital of Zhengzhou University
573.366	Klebsiella pneumoniae strain C33	573	WGS	C33	MLST.Klebsiella_pneumoniae.11	2021-03-07T00:00:00Z	PRJNA705380	SAMN18087516	JAFKOB010000099,JAFKOB010000100,JAFKOB010000101,JAFKOB010000102,JAFKOB010000103,JAFKOB010000104,JAFKOB010000105	YangZhou university	Illumina HiSeq	175	5857241	56.9624	Sputum from patient from coronary care unit		China	China: Central China Fuwai Hospital of Zhengzhou University
573.366	Klebsiella pneumoniae strain C19	573	WGS	C19	MLST.Klebsiella_pneumoniae.11	2021-03-07T00:00:00Z	PRJNA705380	SAMN18087505	JAFKNQ010000100,JAFKNQ010000101,JAFKNQ010000102,JAFKNQ010000103,JAFKNQ010000104,JAFKNQ010000105,JAFKNQ010000106	YangZhou university	Illumina HiSeq	188	5765919	56.9066	Blood from patient		China	China: Central China Fuwai Hospital of Zhengzhou University
573.366	Klebsiella pneumoniae strain C32	573	WGS	C32	MLST.Klebsiella_pneumoniae.11	2021-03-07T00:00:00Z	PRJNA705380	SAMN18087515	JAFKOA010000100,JAFKOA010000101,JAFKOA010000102,JAFKOA010000103,JAFKOA010000104,JAFKOA010000105,JAFKOA010000106	YangZhou university	Illumina HiSeq	173	5892870	56.9174	Urine from patient		China	China: Central China Fuwai Hospital of Zhengzhou University
573.366	Klebsiella pneumoniae strain C36	573	WGS	C36	MLST.Klebsiella_pneumoniae.11	2021-03-07T00:00:00Z	PRJNA705380	SAMN18087519	JAFKOE010000100,JAFKOE010000101,JAFKOE010000102,JAFKOE010000103,JAFKOE010000104,JAFKOE010000105,JAFKOE010000106	YangZhou university	Illumina HiSeq	167	5853641	56.9551	Sputum from patient		China	China: Central China Fuwai Hospital of Zhengzhou University
573.366	Klebsiella pneumoniae strain C26	573	WGS	C26	MLST.Klebsiella_pneumoniae.11	2021-03-07T00:00:00Z	PRJNA705380	SAMN18087510	JAFKNV010000100,JAFKNV010000101,JAFKNV010000102,JAFKNV010000103,JAFKNV010000104,JAFKNV010000105,JAFKNV010000106	YangZhou university	Illumina HiSeq	154	5777579	57.008	Bronchoalveolar Fluid from patient		China	China: Central China Fuwai Hospital of Zhengzhou University
573.366	Klebsiella pneumoniae strain C24	573	WGS	C24	MLST.Klebsiella_pneumoniae.11	2021-03-07T00:00:00Z	PRJNA705380	SAMN18087508	JAFKNT010000100,JAFKNT010000101,JAFKNT010000102,JAFKNT010000103,JAFKNT010000104,JAFKNT010000105,JAFKNT010000106	YangZhou university	Illumina HiSeq	180	5889080	56.9189	Sputum from patient		China	China: Central China Fuwai Hospital of Zhengzhou University
573.366	Klebsiella pneumoniae strain C23	573	WGS	C23	MLST.Klebsiella_pneumoniae.11	2021-03-07T00:00:00Z	PRJNA705380	SAMN18087507	JAFKNS010000100,JAFKNS010000101,JAFKNS010000102,JAFKNS010000103,JAFKNS010000104,JAFKNS010000105,JAFKNS010000106	YangZhou university	Illumina HiSeq	188	5732623	56.95	Urine from patient		China	China: Central China Fuwai Hospital of Zhengzhou University
573.366	Klebsiella pneumoniae strain C14	573	WGS	C14	MLST.Klebsiella_pneumoniae.11	2021-03-07T00:00:00Z	PRJNA705380	SAMN18087501	JAFKNM010000100,JAFKNM010000101,JAFKNM010000102,JAFKNM010000103,JAFKNM010000104,JAFKNM010000105,JAFKNM010000106	YangZhou university	Illumina HiSeq	177	5738876	56.9394	Wound secretion from patient		China	China: Central China Fuwai Hospital of Zhengzhou University
573.366	Klebsiella pneumoniae strain C13	573	WGS	C13	MLST.Klebsiella_pneumoniae.11	2021-03-07T00:00:00Z	PRJNA705380	SAMN18087500	JAFKNL010000100,JAFKNL010000101,JAFKNL010000102,JAFKNL010000103,JAFKNL010000104,JAFKNL010000105,JAFKNL010000106	YangZhou university	Illumina HiSeq	161	5808366	56.8989	Bronchoalveolar Fluid from patient		China	China: Central China Fuwai Hospital of Zhengzhou University
573.367	Klebsiella pneumoniae strain C2244	573	Complete	C2244	MLST.Klebsiella_pneumoniae.11	2021-03-14T00:00:00Z	PRJNA707017	SAMN18160617	CP071464	Peking University People's Hospital	PacBio; Illumina	1	5461348	57.3368	sputum	2017-05-07	China	China:Beijing
573.367	Klebsiella pneumoniae strain S38L	573	WGS	S38L	MLST.Klebsiella_pneumoniae.11	1900-01-01T00:00:00Z	PRJNA715710	SAMN18358662	JAGFBX000000000	Southwest Medical University	Illumina HiSeq	99	5764723	57.2401	sputum	2020-11-26	China	China
573.367	Klebsiella pneumoniae strain S38	573	WGS	S38	MLST.Klebsiella_pneumoniae.11	1900-01-01T00:00:00Z	PRJNA715659	SAMN18356798	JAGFBW000000000	Southwest Medical University	Illumina HiSeq	100	5717705	57.2186	sputum	2020-12-16	China	China
573.376	Klebsiella pneumoniae strain KP-C76	573	WGS	KP-C76	MLST.Klebsiella_pneumoniae.11	2021-04-27T00:00:00Z	PRJNA723501	SAMN18819910	JAGTHS010000100,JAGTHS010000101,JAGTHS010000102,JAGTHS010000103,JAGTHS010000104,JAGTHS010000105,JAGTHS010000106	The Second Affiliated Hospital of Zhejiang University	Illumina Novoseq6000	129	5785043	57.0316		2020-05-12	China	China: Hangzhou
573.376	Klebsiella pneumoniae strain KP-426	573	WGS	KP-426	MLST.Klebsiella_pneumoniae.11	2021-04-27T00:00:00Z	PRJNA723501	SAMN18819909	JAGTHT010000100,JAGTHT010000101,JAGTHT010000102,JAGTHT010000103,JAGTHT010000104,JAGTHT010000105,JAGTHT010000106	The Second Affiliated Hospital of Zhejiang University	Illumina Novoseq6000	138	5809015	56.9421		2020-04-26	China	China: Hangzhou
573.377	Klebsiella pneumoniae strain KP15	573	WGS	KP15	MLST.Klebsiella_pneumoniae.11	2021-05-04T00:00:00Z	PRJNA718703	SAMN18559367	JAGQFM010000099,JAGQFM010000100,JAGQFM010000101,JAGQFM010000102,JAGQFM010000103,JAGQFM010000104,JAGQFM010000105	The First Affiliated Hospital of Nanchang University	Illumina HiSeq	273	5793663	57.0954	sputum	2018	China	China
573.377	Klebsiella pneumoniae strain KP3	573	WGS	KP3	MLST.Klebsiella_pneumoniae.11	2021-05-04T00:00:00Z	PRJNA718703	SAMN18559372	JAGQFJ010000100,JAGQFJ010000101,JAGQFJ010000102,JAGQFJ010000103,JAGQFJ010000104,JAGQFJ010000105,JAGQFJ010000106	The First Affiliated Hospital of Nanchang University	Illumina HiSeq	293	5862163	57.0484	urine	2018	China	China
573.377	Klebsiella pneumoniae strain Kp13869	573	Complete	Kp13869	MLST.Klebsiella_pneumoniae.11	2021-05-11T00:00:00Z	PRJNA725360	SAMN18876745	CP074198	Shanghai Public Health Clinical Center	PacBio	1	5515489	57.3357	urine	2019-10-01	China	China: Shanghai
573.377	Klebsiella pneumoniae strain KP55	573	Complete	KP55	MLST.Klebsiella_pneumoniae.11	2021-05-11T00:00:00Z	PRJNA639385	SAMN15234688	CP055294,CP055295,CP055296,CP055297,CP055298,CP055299,CP055300,CP055301	Sir Run Run Shaw Hospital	Oxford Nanopore	8	5936312	56.8644	sputum	2020-04-01	China	China: Hangzhou
573.378	Klebsiella pneumoniae strain 015134X2B1	573	WGS	015134X2B1	MLST.Klebsiella_pneumoniae.11	2021-05-17T00:00:00Z	PRJNA673369	SAMN19088510	JAHAWI000000000	West China Hospital, Sichuan University	Illumina HiSeq	192	5729916	57.1754	Passaging	2020	China	China: Chengdu, Sichuan
573.378	Klebsiella pneumoniae strain 015134X1B4	573	WGS	015134X1B4	MLST.Klebsiella_pneumoniae.11	2021-05-17T00:00:00Z	PRJNA673369	SAMN19088507	JAHAWF000000000	West China Hospital, Sichuan University	Illumina HiSeq	170	5693435	57.1859	Passaging	2021	China	China: Chengdu, Sichuan
573.378	Klebsiella pneumoniae strain 015134X1B5	573	WGS	015134X1B5	MLST.Klebsiella_pneumoniae.11	2021-05-17T00:00:00Z	PRJNA673369	SAMN19088508	JAHAWG000000000	West China Hospital, Sichuan University	Illumina HiSeq	160	5694103	57.19	Passaging	2021	China	China: Chengdu, Sichuan
573.378	Klebsiella pneumoniae strain 015134X1B6	573	WGS	015134X1B6	MLST.Klebsiella_pneumoniae.11	2021-05-17T00:00:00Z	PRJNA673369	SAMN19088509	JAHAWH000000000	West China Hospital, Sichuan University	Illumina HiSeq	177	5695480	57.1862	Passaging	2021	China	China: Chengdu, Sichuan
573.378	Klebsiella pneumoniae strain 015134X2B3	573	WGS	015134X2B3	MLST.Klebsiella_pneumoniae.11	2021-05-17T00:00:00Z	PRJNA673369	SAMN19088511	JAHAWJ000000000	West China Hospital, Sichuan University	Illumina HiSeq	172	5731551	57.1692	Passaging	2020	China	China: Chengdu, Sichuan
573.382	Klebsiella pneumoniae strain kpn_05	573	WGS	kpn_05	MLST.Klebsiella_pneumoniae.11	2021-06-02T00:00:00Z	PRJNA704477	SAMN18042955	JAFIRW000000000	Affiliated Jinling Hospital, Medical School of Nanjing University	Oxford Nanopore	3	5611118	57.2344	Infected pancreatic necrosis	2020-08-27	China	China: Nanjing
573.382	Klebsiella pneumoniae strain kpn_02	573	WGS	kpn_02	MLST.Klebsiella_pneumoniae.11	2021-06-02T00:00:00Z	PRJNA704477	SAMN18042952	JAFIRZ000000000	Affiliated Jinling Hospital, Medical School of Nanjing University	Oxford Nanopore	7	6078135	56.7165	Infected pancreatic necrosis	2020-08-11	China	China: Nanjing
573.382	Klebsiella pneumoniae strain 015134X2B2	573	WGS	015134X2B2	MLST.Klebsiella_pneumoniae.11	2021-06-13T00:00:00Z	PRJNA673369	SAMN19601265	JAHKSV000000000	West China Hospital, Sichuan University	Illumina HiSeq	172	5783132	57.1149	Passaging	2020	China	China: Chengdu, Sichuan
573.387	Klebsiella pneumoniae strain KP63	573	Complete	KP63	MLST.Klebsiella_pneumoniae.11	2021-07-06T00:00:00Z	PRJNA737176	SAMN19736494	CP077763	Yongchuan Hospital of Chongqing Medical University	Illumina; Oxford Nanopore	1	5374207	57.3869	bile Bronchoalveolar lavage fluid	2020-04-20	China	China:Yongchuan District,Chongqing
573.388	Klebsiella pneumoniae strain 20W01	573	WGS	20W01	MLST.Klebsiella_pneumoniae.11	2021-07-23T00:00:00Z	PRJNA715018	SAMN18322973	JAGFMO010000100,JAGFMO010000101,JAGFMO010000102,JAGFMO010000103,JAGFMO010000104,JAGFMO010000105,JAGFMO010000106	Zhaoqin Center for Disease Control and Prevention	Illumina MiSeq	176	5762430	57.073	sickbed swab	2020-07-07	China	China
573.388	Klebsiella pneumoniae strain 20KP09	573	WGS	20KP09	MLST.Klebsiella_pneumoniae.11	2021-07-23T00:00:00Z	PRJNA715018	SAMN18322967	JAGFMM010000100,JAGFMM010000101,JAGFMM010000102,JAGFMM010000103,JAGFMM010000104,JAGFMM010000105,JAGFMM010000106	Zhaoqin Center for Disease Control and Prevention	Illumina	217	5778468	57.0815	sputum samples	2020-04-21	China	China
573.388	Klebsiella pneumoniae strain 20W02	573	WGS	20W02	MLST.Klebsiella_pneumoniae.11	2021-07-23T00:00:00Z	PRJNA715018	SAMN18322974	JAGFMN010000100,JAGFMN010000101,JAGFMN010000102,JAGFMN010000103,JAGFMN010000104,JAGFMN010000105,JAGFMN010000106	Zhaoqin Center for Disease Control and Prevention	Illumina MiSeq	206	5780345	57.0733	sickbed swab	2020-07-07	China	China
573.388	Klebsiella pneumoniae strain 20KP40	573	WGS	20KP40	MLST.Klebsiella_pneumoniae.11	2021-07-23T00:00:00Z	PRJNA715018	SAMN18322972	JAGFMP010000100,JAGFMP010000101,JAGFMP010000102,JAGFMP010000103,JAGFMP010000104,JAGFMP010000105,JAGFMP010000106	Zhaoqin Center for Disease Control and Prevention	Illumina MiSeq	199	5775761	57.0801	sputum samples	2020-06-25	China	China
573.388	Klebsiella pneumoniae strain 20KP10	573	WGS	20KP10	MLST.Klebsiella_pneumoniae.11	2021-07-23T00:00:00Z	PRJNA715018	SAMN18322968	JAGFMT010000100,JAGFMT010000101,JAGFMT010000102,JAGFMT010000103,JAGFMT010000104,JAGFMT010000105,JAGFMT010000106	Zhaoqin Center for Disease Control and Prevention	Illumina MiSeq	194	5780792	57.0616	sputum samples	2020-04-02	China	China
573.388	Klebsiella pneumoniae strain 20KP11	573	WGS	20KP11	MLST.Klebsiella_pneumoniae.11	2021-07-23T00:00:00Z	PRJNA715018	SAMN18322969	JAGFMS010000100,JAGFMS010000101,JAGFMS010000102,JAGFMS010000103,JAGFMS010000104,JAGFMS010000105,JAGFMS010000106	Zhaoqin Center for Disease Control and Prevention	Illumina MiSeq	543	5842519	57.1087	sputum samples	2020-05-01	China	China
573.388	Klebsiella pneumoniae strain 20KP13	573	WGS	20KP13	MLST.Klebsiella_pneumoniae.11	2021-07-23T00:00:00Z	PRJNA715018	SAMN18322971	JAGFMQ010000100,JAGFMQ010000101,JAGFMQ010000102,JAGFMQ010000103,JAGFMQ010000104,JAGFMQ010000105,JAGFMQ010000106	Zhaoqin Center for Disease Control and Prevention	Illumina MiSeq	646	5878519	57.1022	cerebrospinal fluid	2020-06-06	China	China
573.388	Klebsiella pneumoniae strain 20KP12	573	WGS	20KP12	MLST.Klebsiella_pneumoniae.11	2021-07-23T00:00:00Z	PRJNA715018	SAMN18322970	JAGFMR010000100,JAGFMR010000101,JAGFMR010000102,JAGFMR010000103,JAGFMR010000104,JAGFMR010000105,JAGFMR010000106	Zhaoqin Center for Disease Control and Prevention	Illumina MiSeq	203	5782145	57.075	sputum samples	2020-06-05	China	China
573.396	Klebsiella pneumoniae strain K547	573	WGS	K547	MLST.Klebsiella_pneumoniae.11	2021-07-29T00:00:00Z	PRJNA595653	SAMN13563927	WTEN00000000	Chinese PLA General Hospital	Illumina HiSeq	121	5694861	57.1075	wound secretion	2016-12-05	China	China:Beijing
573.397	Klebsiella pneumoniae strain KP-CT77	573	Complete	KP-CT77	MLST.Klebsiella_pneumoniae.11	2021-08-02T00:00:00Z	PRJNA749500	SAMN20375149	CP080303,CP080307,CP080308,CP080305,CP080304,CP080306	The Second Affiliated Hospital of Zhejiang University School of Medicine	Illumina NovaSeq 6000; Nanopore	6	5916103	56.897	the same patient	2020	China	China:Hangzhou
573.397	Klebsiella pneumoniae strain KP-426	573	Complete	KP-426	MLST.Klebsiella_pneumoniae.11	2021-08-02T00:00:00Z	PRJNA749500	SAMN20373013	CP080309,CP080313,CP080315,CP080311,CP080310,CP080314,CP080312	The Second Affiliated Hospital of Zhejiang University School of Medicine	Illumina NovaSeq 6000; Nanopore	7	5919746	56.8953	the same patient	2020	China	China:Hangzhou
573.397	Klebsiella pneumoniae strain KP-C76	573	Complete	KP-C76	MLST.Klebsiella_pneumoniae.11	2021-08-02T00:00:00Z	PRJNA749500	SAMN20373014	CP080297,CP080302,CP080299,CP080298,CP080301,CP080300	The Second Affiliated Hospital of Zhejiang University School of Medicine	Illumina NovaSeq 6000; Nanopore	6	5894462	56.9807	the same patient	2020	China	China:Hangzhou
573.397	Klebsiella pneumoniae strain KPC-2	573	Complete	KPC-2	MLST.Klebsiella_pneumoniae.11	2021-08-03T00:00:00Z	PRJNA742859	SAMN19312573	CP078122,CP078124,CP078123,CP078125,CP078126,CP078127,CP078128	Renmin Hospital of Wuhan University	Illumina HiSeq; PacBio	7	6067951	56.8511	sputum	2020-12-28	China	China:Wuhan
573.397	Klebsiella pneumoniae strain SRRSH131	573	WGS	SRRSH131	MLST.Klebsiella_pneumoniae.11	2021-08-03T00:00:00Z	PRJNA747841	SAMN20297360	JAHXBD000000000	Sir Run Run Shaw Hospital, Zhejiang University School of Medicine	Illumina HiSeq	123	5662604	57.1037	not collected	2017-05-31	China	China: Hangzhou
573.397	Klebsiella pneumoniae strain SRRSH37	573	WGS	SRRSH37	MLST.Klebsiella_pneumoniae.11	2021-08-03T00:00:00Z	PRJNA747841	SAMN20297334	JAHXAD000000000	Sir Run Run Shaw Hospital, Zhejiang University School of Medicine	Illumina HiSeq	145	5849151	56.962	not collected	2017-02-07	China	China: Hangzhou
573.397	Klebsiella pneumoniae strain SRRSH59	573	WGS	SRRSH59	MLST.Klebsiella_pneumoniae.11	2021-08-03T00:00:00Z	PRJNA747841	SAMN20297335	JAHXAE000000000	Sir Run Run Shaw Hospital, Zhejiang University School of Medicine	Illumina HiSeq	144	5835623	56.9815	not collected	2017-03-20	China	China: Hangzhou
573.397	Klebsiella pneumoniae strain SRRSH128	573	WGS	SRRSH128	MLST.Klebsiella_pneumoniae.11	2021-08-03T00:00:00Z	PRJNA747841	SAMN20297358	JAHXBB000000000	Sir Run Run Shaw Hospital, Zhejiang University School of Medicine	Illumina HiSeq	119	5741010	57.0594	not collected	2017-05-28	China	China: Hangzhou
573.397	Klebsiella pneumoniae strain SRRSH117	573	WGS	SRRSH117	MLST.Klebsiella_pneumoniae.11	2021-08-03T00:00:00Z	PRJNA747841	SAMN20297356	JAHXAZ000000000	Sir Run Run Shaw Hospital, Zhejiang University School of Medicine	Illumina HiSeq	115	5541407	57.2348	not collected	2017-05-17	China	China: Hangzhou
573.397	Klebsiella pneumoniae strain SRRSH1	573	WGS	SRRSH1	MLST.Klebsiella_pneumoniae.11	2021-08-03T00:00:00Z	PRJNA747841	SAMN20297331	JAHXAA000000000	Sir Run Run Shaw Hospital, Zhejiang University School of Medicine	Illumina HiSeq	151	5850560	56.9627	not collected	2016-12-21	China	China: Hangzhou
573.397	Klebsiella pneumoniae strain SRRSH116	573	WGS	SRRSH116	MLST.Klebsiella_pneumoniae.11	2021-08-03T00:00:00Z	PRJNA747841	SAMN20297355	JAHXAY000000000	Sir Run Run Shaw Hospital, Zhejiang University School of Medicine	Illumina HiSeq	131	5744089	57.0586	not collected	2017-05-18	China	China: Hangzhou
573.397	Klebsiella pneumoniae strain SRRSH110	573	WGS	SRRSH110	MLST.Klebsiella_pneumoniae.11	2021-08-03T00:00:00Z	PRJNA747841	SAMN20297352	JAHXAV000000000	Sir Run Run Shaw Hospital, Zhejiang University School of Medicine	Illumina HiSeq	136	5742173	57.0586	not collected	2017-05-23	China	China: Hangzhou
573.397	Klebsiella pneumoniae strain SRRSH114	573	WGS	SRRSH114	MLST.Klebsiella_pneumoniae.11	2021-08-03T00:00:00Z	PRJNA747841	SAMN20297354	JAHXAX000000000	Sir Run Run Shaw Hospital, Zhejiang University School of Medicine	Illumina HiSeq	116	5740719	57.0594	not collected	2017-05-28	China	China: Hangzhou
573.397	Klebsiella pneumoniae strain SRRSH105	573	WGS	SRRSH105	MLST.Klebsiella_pneumoniae.11	2021-08-03T00:00:00Z	PRJNA747841	SAMN20297348	JAHXAR000000000	Sir Run Run Shaw Hospital, Zhejiang University School of Medicine	Illumina HiSeq	143	5806893	56.9999	not collected	2017-05-11	China	China: Hangzhou
573.397	Klebsiella pneumoniae strain SRRSH112	573	WGS	SRRSH112	MLST.Klebsiella_pneumoniae.11	2021-08-03T00:00:00Z	PRJNA747841	SAMN20297353	JAHXAW000000000	Sir Run Run Shaw Hospital, Zhejiang University School of Medicine	Illumina HiSeq	135	6014409	56.6119	not collected	2017-05-23	China	China: Hangzhou
573.397	Klebsiella pneumoniae strain SRRSH106	573	WGS	SRRSH106	MLST.Klebsiella_pneumoniae.11	2021-08-03T00:00:00Z	PRJNA747841	SAMN20297349	JAHXAS000000000	Sir Run Run Shaw Hospital, Zhejiang University School of Medicine	Illumina HiSeq	145	5802491	57.0121	not collected	2017-05-13	China	China: Hangzhou
573.397	Klebsiella pneumoniae strain SRRSH104	573	WGS	SRRSH104	MLST.Klebsiella_pneumoniae.11	2021-08-03T00:00:00Z	PRJNA747841	SAMN20297347	JAHXAQ000000000	Sir Run Run Shaw Hospital, Zhejiang University School of Medicine	Illumina HiSeq	126	5741338	57.0602	not collected	2017-05-15	China	China: Hangzhou
573.397	Klebsiella pneumoniae strain SRRSH109	573	WGS	SRRSH109	MLST.Klebsiella_pneumoniae.11	2021-08-03T00:00:00Z	PRJNA747841	SAMN20297351	JAHXAU000000000	Sir Run Run Shaw Hospital, Zhejiang University School of Medicine	Illumina HiSeq	149	5806708	56.999	not collected	2017-05-24	China	China: Hangzhou
573.397	Klebsiella pneumoniae strain SRRSH102	573	WGS	SRRSH102	MLST.Klebsiella_pneumoniae.11	2021-08-03T00:00:00Z	PRJNA747841	SAMN20297345	JAHXAO000000000	Sir Run Run Shaw Hospital, Zhejiang University School of Medicine	Illumina HiSeq	124	5741501	57.062	not collected	2017-05-13	China	China: Hangzhou
573.397	Klebsiella pneumoniae strain SRRSH100	573	WGS	SRRSH100	MLST.Klebsiella_pneumoniae.11	2021-08-03T00:00:00Z	PRJNA747841	SAMN20297343	JAHXAM000000000	Sir Run Run Shaw Hospital, Zhejiang University School of Medicine	Illumina HiSeq	141	5743452	57.0618	not collected	2017-05-15	China	China: Hangzhou
573.397	Klebsiella pneumoniae strain SRRSH101	573	WGS	SRRSH101	MLST.Klebsiella_pneumoniae.11	2021-08-03T00:00:00Z	PRJNA747841	SAMN20297344	JAHXAN000000000	Sir Run Run Shaw Hospital, Zhejiang University School of Medicine	Illumina HiSeq	123	5748174	57.054	not collected	2017-05-11	China	China: Hangzhou
573.397	Klebsiella pneumoniae strain SRRSH97	573	WGS	SRRSH97	MLST.Klebsiella_pneumoniae.11	2021-08-03T00:00:00Z	PRJNA747841	SAMN20297341	JAHXAK000000000	Sir Run Run Shaw Hospital, Zhejiang University School of Medicine	Illumina HiSeq	111	5509838	57.258	not collected	2017-05-13	China	China: Hangzhou
573.397	Klebsiella pneumoniae strain SRRSH78	573	WGS	SRRSH78	MLST.Klebsiella_pneumoniae.11	2021-08-03T00:00:00Z	PRJNA747841	SAMN20297337	JAHXAG000000000	Sir Run Run Shaw Hospital, Zhejiang University School of Medicine	Illumina HiSeq	142	5812250	56.9938	not collected	2017-04-11	China	China: Hangzhou
573.397	Klebsiella pneumoniae strain SRRSH90	573	WGS	SRRSH90	MLST.Klebsiella_pneumoniae.11	2021-08-03T00:00:00Z	PRJNA747841	SAMN20297338	JAHXAH000000000	Sir Run Run Shaw Hospital, Zhejiang University School of Medicine	Illumina HiSeq	158	5872382	56.8777	not collected	2017-04-21	China	China: Hangzhou
573.397	Klebsiella pneumoniae strain SRRSH76	573	WGS	SRRSH76	MLST.Klebsiella_pneumoniae.11	2021-08-03T00:00:00Z	PRJNA747841	SAMN20297336	JAHXAF000000000	Sir Run Run Shaw Hospital, Zhejiang University School of Medicine	Illumina HiSeq	150	5839606	56.9718	not collected	2017-04-10	China	China: Hangzhou
573.398	Klebsiella pneumoniae strain SRRSH98	573	WGS	SRRSH98	MLST.Klebsiella_pneumoniae.11	2021-08-03T00:00:00Z	PRJNA747841	SAMN20297342	JAHXAL000000000	Sir Run Run Shaw Hospital, Zhejiang University School of Medicine	Illumina HiSeq	119	5741348	57.0594	not collected	2017-05-11	China	China: Hangzhou
573.403	Klebsiella pneumoniae strain P707-1	573	WGS	P707-1	MLST.Klebsiella_pneumoniae.11	2021-08-24T00:00:00Z	PRJNA623029	SAMN14537432	JAAWXB010000100,JAAWXB010000101,JAAWXB010000102,JAAWXB010000103,JAAWXB010000104,JAAWXB010000105,JAAWXB010000106	Second Affiliated Hospital, Zhejiang University School of Medicine	Illumina HiSeq	124	5666854	57.0634	feces	2018	China	China: Hunan province
573.403	Klebsiella pneumoniae strain F726925	573	Complete	F726925	MLST.Klebsiella_pneumoniae.11	2021-08-29T00:00:00Z	PRJNA756116	SAMN20855505	CP081820,CP081821,CP081822,CP081823,CP081824	Beijing Institute of Microbiology and Epidemiology	PacBio RSII	5	5730718	57.2009		2015	China	China: Jiangsu
573.403	Klebsiella pneumoniae strain WHC151	573	WGS	WHC151	MLST.Klebsiella_pneumoniae.11	2021-08-29T00:00:00Z	PRJNA754819	SAMN20834172	JAIMIU000000000	Xiangya hospital, Central South University	Illumina HiSeq	133	5904548	56.922		2020-01-22	China	China: Changsha
573.41	Klebsiella pneumoniae strain P707-1	573	WGS	P707-1	MLST.Klebsiella_pneumoniae.11	2021-08-24T00:00:00Z	PRJNA623029	SAMN14537432	JAAWXB010000100,JAAWXB010000101,JAAWXB010000102,JAAWXB010000103,JAAWXB010000104,JAAWXB010000105,JAAWXB010000106	Second Affiliated Hospital, Zhejiang University School of Medicine	Illumina HiSeq	124	5666854	57.0634	feces	2018	China	China: Hunan province
573.41	Klebsiella pneumoniae strain F726925	573	Complete	F726925	MLST.Klebsiella_pneumoniae.11	2021-08-29T00:00:00Z	PRJNA756116	SAMN20855505	CP081820,CP081821,CP081822,CP081823,CP081824	Beijing Institute of Microbiology and Epidemiology	PacBio RSII	5	5730718	57.2009		2015	China	China: Jiangsu
573.41	Klebsiella pneumoniae strain WHC151	573	WGS	WHC151	MLST.Klebsiella_pneumoniae.11	2021-08-29T00:00:00Z	PRJNA754819	SAMN20834172	JAIMIU000000000	Xiangya hospital, Central South University	Illumina HiSeq	133	5904548	56.922		2020-01-22	China	China: Changsha
573.412	Klebsiella pneumoniae strain KP357	573	WGS	KP357	MLST.Klebsiella_pneumoniae.11	2021-09-29T00:00:00Z	PRJNA742442	SAMN19953054	JAHSUF000000000	Jinhua Central Hospital	Illumina HiSeq	164	5813480	56.9943		2021-05-25	China	China: Hangzhou
573.413	Klebsiella pneumoniae strain KP1064WHY	573	Complete	KP1064WHY	MLST.Klebsiella_pneumoniae.11	2021-10-18T00:00:00Z	PRJNA760642	SAMN21219937	CP084705,CP084706,CP084707,CP084708,CP084709	Zhejiang Hospital	Oxford Nanopore GridION; Illumina HiSeq	5	5965072	56.9476	blood	2019-07-08	China	China: zhejiang
573.413	Klebsiella pneumoniae strain KP200731214	573	Complete	KP200731214	MLST.Klebsiella_pneumoniae.11	2021-10-18T00:00:00Z	PRJNA766492	SAMN21849102	CP084743,CP084744,CP084747,CP084745,CP084748,CP084746,CP084749,CP084750,CP084751	Jinhua Central Hospital	Oxford Nanopore	9	5949458	56.9023		2020-05-20	China	China: Hangzhou
573.419	Klebsiella pneumoniae strain P707-1	573	WGS	P707-1	MLST.Klebsiella_pneumoniae.11	2021-08-24T00:00:00Z	PRJNA623029	SAMN14537432	JAAWXB010000100,JAAWXB010000101,JAAWXB010000102,JAAWXB010000103,JAAWXB010000104,JAAWXB010000105,JAAWXB010000106	Second Affiliated Hospital, Zhejiang University School of Medicine	Illumina HiSeq	124	5666854	57.0634	feces	2018	China	China: Hunan province
573.419	Klebsiella pneumoniae strain F726925	573	Complete	F726925	MLST.Klebsiella_pneumoniae.11	2021-08-29T00:00:00Z	PRJNA756116	SAMN20855505	CP081820,CP081821,CP081822,CP081823,CP081824	Beijing Institute of Microbiology and Epidemiology	PacBio RSII	5	5730718	57.2009		2015	China	China: Jiangsu
573.419	Klebsiella pneumoniae strain WHC151	573	WGS	WHC151	MLST.Klebsiella_pneumoniae.11	2021-08-29T00:00:00Z	PRJNA754819	SAMN20834172	JAIMIU000000000	Xiangya hospital, Central South University	Illumina HiSeq	133	5904548	56.922		2020-01-22	China	China: Changsha
573.421	Klebsiella pneumoniae strain KP357	573	WGS	KP357	MLST.Klebsiella_pneumoniae.11	2021-09-29T00:00:00Z	PRJNA742442	SAMN19953054	JAHSUF000000000	Jinhua Central Hospital	Illumina HiSeq	164	5813480	56.9943		2021-05-25	China	China: Hangzhou
573.422	Klebsiella pneumoniae strain KP1064WHY	573	Complete	KP1064WHY	MLST.Klebsiella_pneumoniae.11	2021-10-18T00:00:00Z	PRJNA760642	SAMN21219937	CP084705,CP084706,CP084707,CP084708,CP084709	Zhejiang Hospital	Oxford Nanopore GridION; Illumina HiSeq	5	5965072	56.9476	blood	2019-07-08	China	China: zhejiang
573.422	Klebsiella pneumoniae strain KP200731214	573	Complete	KP200731214	MLST.Klebsiella_pneumoniae.11	2021-10-18T00:00:00Z	PRJNA766492	SAMN21849102	CP084743,CP084744,CP084747,CP084745,CP084748,CP084746,CP084749,CP084750,CP084751	Jinhua Central Hospital	Oxford Nanopore	9	5949458	56.9023		2020-05-20	China	China: Hangzhou
573.423	Klebsiella pneumoniae strain 8578	573	WGS	8578	MLST.Klebsiella_pneumoniae.11	2021-11-08T00:00:00Z	PRJNA774952	SAMN22599465	JAJGZF010000100,JAJGZF010000101,JAJGZF010000102,JAJGZF010000103,JAJGZF010000104,JAJGZF010000105,JAJGZF010000106	wenzhou medical university	Illumina HiSeq	497	5909220	56.9927		2020	China	China: Wenzhou
573.424	Klebsiella pneumoniae strain 8695	573	Complete	8695	MLST.Klebsiella_pneumoniae.11	2021-11-03T00:00:00Z	PRJNA774952	SAMN22599454	CP085889,CP085893,CP085890,CP085891,CP085892	wenzhou medical university	Oxford Nanopore	5	5885809	57.0142		2020	China	China: Wenzhou
573.428	Klebsiella pneumoniae strain P707-1	573	WGS	P707-1	MLST.Klebsiella_pneumoniae.11	2021-08-24T00:00:00Z	PRJNA623029	SAMN14537432	JAAWXB010000100,JAAWXB010000101,JAAWXB010000102,JAAWXB010000103,JAAWXB010000104,JAAWXB010000105,JAAWXB010000106	Second Affiliated Hospital, Zhejiang University School of Medicine	Illumina HiSeq	124	5666854	57.0634	feces	2018	China	China: Hunan province
573.428	Klebsiella pneumoniae strain F726925	573	Complete	F726925	MLST.Klebsiella_pneumoniae.11	2021-08-29T00:00:00Z	PRJNA756116	SAMN20855505	CP081820,CP081821,CP081822,CP081823,CP081824	Beijing Institute of Microbiology and Epidemiology	PacBio RSII	5	5730718	57.2009		2015	China	China: Jiangsu
573.428	Klebsiella pneumoniae strain WHC151	573	WGS	WHC151	MLST.Klebsiella_pneumoniae.11	2021-08-29T00:00:00Z	PRJNA754819	SAMN20834172	JAIMIU000000000	Xiangya hospital, Central South University	Illumina HiSeq	133	5904548	56.922		2020-01-22	China	China: Changsha
573.43	Klebsiella pneumoniae strain KP357	573	WGS	KP357	MLST.Klebsiella_pneumoniae.11	2021-09-29T00:00:00Z	PRJNA742442	SAMN19953054	JAHSUF000000000	Jinhua Central Hospital	Illumina HiSeq	164	5813480	56.9943		2021-05-25	China	China: Hangzhou
573.431	Klebsiella pneumoniae strain KP1064WHY	573	Complete	KP1064WHY	MLST.Klebsiella_pneumoniae.11	2021-10-18T00:00:00Z	PRJNA760642	SAMN21219937	CP084705,CP084706,CP084707,CP084708,CP084709	Zhejiang Hospital	Oxford Nanopore GridION; Illumina HiSeq	5	5965072	56.9476	blood	2019-07-08	China	China: zhejiang
573.431	Klebsiella pneumoniae strain KP200731214	573	Complete	KP200731214	MLST.Klebsiella_pneumoniae.11	2021-10-18T00:00:00Z	PRJNA766492	SAMN21849102	CP084743,CP084744,CP084747,CP084745,CP084748,CP084746,CP084749,CP084750,CP084751	Jinhua Central Hospital	Oxford Nanopore	9	5949458	56.9023		2020-05-20	China	China: Hangzhou
573.433	Klebsiella pneumoniae strain 8695	573	Complete	8695	MLST.Klebsiella_pneumoniae.11	2021-11-03T00:00:00Z	PRJNA774952	SAMN22599454	CP085889,CP085893,CP085890,CP085891,CP085892	wenzhou medical university	Oxford Nanopore	5	5885809	57.0142		2020	China	China: Wenzhou
573.433	Klebsiella pneumoniae strain 8578	573	WGS	8578	MLST.Klebsiella_pneumoniae.11	2021-11-08T00:00:00Z	PRJNA774952	SAMN22599465	JAJGZF010000100,JAJGZF010000101,JAJGZF010000102,JAJGZF010000103,JAJGZF010000104,JAJGZF010000105,JAJGZF010000106	wenzhou medical university	Illumina HiSeq	497	5909220	56.9927		2020	China	China: Wenzhou
573.435	Klebsiella pneumoniae strain No.3	573	WGS	No.3	MLST.Klebsiella_pneumoniae.11	2021-12-15T00:00:00Z	PRJNA785420	SAMN23561307	JAJQKR010000100,JAJQKR010000101,JAJQKR010000102,JAJQKR010000103,JAJQKR010000104,JAJQKR010000105,JAJQKR010000106	Huashan Hospitial of Fudan University	Illumina HiSeq	148	5789689	56.9927	cerebrospinal fluid	2020-10-01	China	China: Shanghai
573.435	Klebsiella pneumoniae strain No.9	573	WGS	No.9	MLST.Klebsiella_pneumoniae.11	2021-12-15T00:00:00Z	PRJNA785420	SAMN23561311	JAJQKN010000078,JAJQKN010000079,JAJQKN010000010,JAJQKN010000080,JAJQKN010000081,JAJQKN010000082,JAJQKN010000011	Huashan Hospitial of Fudan University	Illumina HiSeq	119	5826667	56.8775	sputum	2021-03-01	China	China: Shanghai
573.439	Klebsiella pneumoniae P707-1	573	WGS	P707-1	MLST.Klebsiella_pneumoniae.11	2021-08-24T00:00:00Z	PRJNA623029	SAMN14537432	JAAWXB010000100,JAAWXB010000101,JAAWXB010000102,JAAWXB010000103,JAAWXB010000104,JAAWXB010000105,JAAWXB010000106		Illumina HiSeq	124	5666854	57.0634	feces	2018	China	China: Hunan province
573.439	Klebsiella pneumoniae KP697	573	Complete	KP697	MLST.Klebsiella_pneumoniae.11	2022-01-18T00:00:00Z	PRJNA683150	SAMN17023459	CP066151,CP066152,CP066153,CP066154,CP066155		Oxford Nanopore MinION	5	5916024	56.9553	sputum	2020-06-23	China	China:Zhejiang
573.439	Klebsiella pneumoniae 107	573	WGS	107	MLST.Klebsiella_pneumoniae.11	2022-01-19T00:00:00Z	PRJNA794999	SAMN24667608	JAKFRU010000069,JAKFRU010000070,JAKFRU010000071,JAKFRU010000072,JAKFRU010000073,JAKFRU010000074,JAKFRU010000075		Illumina NovaSeq	119	5884308	56.888	blood	2020	China	China: Hangzhou
573.439	Klebsiella pneumoniae 110	573	WGS	110	MLST.Klebsiella_pneumoniae.11	2022-01-19T00:00:00Z	PRJNA794963	SAMN24665690	JAKFRL010000071,JAKFRL010000072,JAKFRL010000073,JAKFRL010000074,JAKFRL010000075,JAKFRL010000076,JAKFRL010000077		Illumina NovaSeq	112	5608175	57.1619	blood	2018	China	China: Shanghai
573.439	Klebsiella pneumoniae 101	573	WGS	101	MLST.Klebsiella_pneumoniae.11	2022-01-19T00:00:00Z	PRJNA794968	SAMN24665696	JAKFRN010000066,JAKFRN010000067,JAKFRN010000068,JAKFRN010000069,JAKFRN010000007,JAKFRN010000070,JAKFRN010000071		Illumina NovaSeq	99	5807762	57.0032	blood	2020	China	China: Shanghai
573.439	Klebsiella pneumoniae 1021	573	WGS	1021	MLST.Klebsiella_pneumoniae.11	2022-01-19T00:00:00Z	PRJNA794970	SAMN24665699	JAKFRO010000068,JAKFRO010000069,JAKFRO010000070,JAKFRO010000071,JAKFRO010000072,JAKFRO010000073,JAKFRO010000074		Illumina NovaSeq	116	5713282	57.064	blood	2020	China	China: Shanghai
573.439	Klebsiella pneumoniae 1022	573	WGS	1022	MLST.Klebsiella_pneumoniae.11	2022-01-19T00:00:00Z	PRJNA794974	SAMN24665827	JAKFRP010000071,JAKFRP010000072,JAKFRP010000073,JAKFRP010000074,JAKFRP010000075,JAKFRP010000076,JAKFRP010000007		Illumina NovaSeq	107	5715984	57.06	blood	2020	China	China: Hangzhou
573.439	Klebsiella pneumoniae 112	573	WGS	112	MLST.Klebsiella_pneumoniae.11	2022-01-19T00:00:00Z	PRJNA794966	SAMN24665694	JAKFRM010000076,JAKFRM010000077,JAKFRM010000078,JAKFRM010000079,JAKFRM010000080,JAKFRM010000081,JAKFRM010000009		Illumina NovaSeq	115	5600599	57.1763	blood	2018	China	China: Shanghai
573.439	Klebsiella pneumoniae 21	573	WGS	21	MLST.Klebsiella_pneumoniae.11	2022-01-19T00:00:00Z	PRJNA794943	SAMN24664061	JAKFRF010000075,JAKFRF010000076,JAKFRF010000077,JAKFRF010000009,JAKFRF010000078,JAKFRF010000079,JAKFRF010000080		Illumina NovaSeq	105	5712390	56.9466	blood	2017	China	China: Shanghai
573.439	Klebsiella pneumoniae 45	573	WGS	45	MLST.Klebsiella_pneumoniae.11	2022-01-19T00:00:00Z	PRJNA794957	SAMN24664235	JAKFRH010000076,JAKFRH010000010,JAKFRH010000077,JAKFRH010000078,JAKFRH010000079,JAKFRH010000080,JAKFRH010000081		Illumina NovaSeq	105	5834964	56.9794	blood	2017	China	China: Shanghai
573.439	Klebsiella pneumoniae 104	573	WGS	104	MLST.Klebsiella_pneumoniae.11	2022-01-19T00:00:00Z	PRJNA794976	SAMN24667379	JAKFRR010000066,JAKFRR010000067,JAKFRR010000068,JAKFRR010000069,JAKFRR010000070,JAKFRR010000071,JAKFRR010000072		Illumina NovaSeq	118	5833299	56.9074	blood	2020	China	China: Hangzhou
573.439	Klebsiella pneumoniae 946	573	WGS	946	MLST.Klebsiella_pneumoniae.11	2022-01-19T00:00:00Z	PRJNA795008	SAMN24669134	JAKFRZ010000081,JAKFRZ010000082,JAKFRZ010000083,JAKFRZ010000084,JAKFRZ010000085,JAKFRZ010000086,JAKFRZ010000087		Illumina NovaSeq	128	5712693	57.048	sputum	2020	China	China: Shanghai
573.439	Klebsiella pneumoniae 201	573	WGS	201	MLST.Klebsiella_pneumoniae.11	2022-01-19T00:00:00Z	PRJNA795001	SAMN24667610	JAKFRW010000073,JAKFRW010000074,JAKFRW010000075,JAKFRW010000076,JAKFRW010000077,JAKFRW010000078,JAKFRW010000010		Illumina NovaSeq	122	5799630	57.0038	blood	2020	China	China: Hangzhou
573.439	Klebsiella pneumoniae LX2	573	WGS	LX2	MLST.Klebsiella_pneumoniae.11	2022-01-19T00:00:00Z	PRJNA795009	SAMN24669135	JAKFSA010000078,JAKFSA010000079,JAKFSA010000080,JAKFSA010000081,JAKFSA010000082,JAKFSA010000006,JAKFSA010000083		Illumina NovaSeq	145	5736223	56.8973	sputum	2020	China	China: Shanghai
573.439	Klebsiella pneumoniae LX4	573	WGS	LX4	MLST.Klebsiella_pneumoniae.11	2022-01-19T00:00:00Z	PRJNA795013	SAMN24669138	JAKFSC010000076,JAKFSC010000008,JAKFSC010000009,JAKFSC010000077,JAKFSC010000078,JAKFSC010000079,JAKFSC010000010		Illumina NovaSeq	110	5822675	56.8357	sputum	2021	China	China: Shanghai
573.439	Klebsiella pneumoniae Lx3	573	WGS	Lx3	MLST.Klebsiella_pneumoniae.11	2022-01-19T00:00:00Z	PRJNA795010	SAMN24669136	JAKFSB010000085,JAKFSB010000086,JAKFSB010000087,JAKFSB010000088,JAKFSB010000089,JAKFSB010000090,JAKFSB010000091		Illumina NovaSeq	131	5843596	56.9594	sputum	2020	China	China: Shanghai
573.439	Klebsiella pneumoniae 105	573	WGS	105	MLST.Klebsiella_pneumoniae.11	2022-01-19T00:00:00Z	PRJNA794997	SAMN24667606	JAKFRS010000075,JAKFRS010000076,JAKFRS010000077,JAKFRS010000078,JAKFRS010000079,JAKFRS010000009,JAKFRS010000080		Illumina NovaSeq	110	5832437	56.9764	blood	2020	China	China: Hangzhou
573.439	Klebsiella pneumoniae 106	573	WGS	106	MLST.Klebsiella_pneumoniae.11	2022-01-19T00:00:00Z	PRJNA794998	SAMN24667607	JAKFRT010000070,JAKFRT010000071,JAKFRT010000072,JAKFRT010000073,JAKFRT010000074,JAKFRT010000075,JAKFRT010000076		Illumina NovaSeq	101	5725061	57.082	blood	2020	China	China: Hangzhou
573.439	Klebsiella pneumoniae 20JS63	573	WGS	20JS63	MLST.Klebsiella_pneumoniae.11	1900-01-01T00:00:00Z	PRJNA795014	SAMN24669139	JAKEDZ010000100,JAKEDZ010000101,JAKEDZ010000102,JAKEDZ010000103,JAKEDZ010000104,JAKEDZ010000105,JAKEDZ010000106		Illumina NovaSeq	138	5812598	56.9522	cerebrospinal fluid	2019-03-19	China	China: Suzhou
573.44	Klebsiella pneumoniae F726925	573	Complete	F726925	MLST.Klebsiella_pneumoniae.11	2021-08-29T00:00:00Z	PRJNA756116	SAMN20855505	CP081820,CP081821,CP081822,CP081823,CP081824		PacBio RSII	5	5730718	57.2009		2015	China	China: Jiangsu
573.44	Klebsiella pneumoniae WHC151	573	WGS	WHC151	MLST.Klebsiella_pneumoniae.11	2021-08-29T00:00:00Z	PRJNA754819	SAMN20834172	JAIMIU000000000		Illumina HiSeq	133	5904548	56.922		2020-01-22	China	China: Changsha
573.441	Klebsiella pneumoniae 8695	573	Complete	8695	MLST.Klebsiella_pneumoniae.11	2021-11-03T00:00:00Z	PRJNA774952	SAMN22599454	CP085889,CP085893,CP085890,CP085891,CP085892		Oxford Nanopore	5	5885809	57.0142		2020	China	China:wenzhou
573.441	Klebsiella pneumoniae 8578	573	WGS	8578	MLST.Klebsiella_pneumoniae.11	2021-11-08T00:00:00Z	PRJNA774952	SAMN22599465	JAJGZF010000100,JAJGZF010000101,JAJGZF010000102,JAJGZF010000103,JAJGZF010000104,JAJGZF010000105,JAJGZF010000106		Illumina HiSeq	497	5909220	56.9927		2020	China	China: Wenzhou
573.444	Klebsiella pneumoniae KP357	573	WGS	KP357	MLST.Klebsiella_pneumoniae.11	2021-09-29T00:00:00Z	PRJNA742442	SAMN19953054	JAHSUF000000000		Illumina HiSeq	164	5813480	56.9943		2021-05-25	China	China: Hangzhou
573.444	Klebsiella pneumoniae SDWK47	573	WGS	SDWK47	MLST.Klebsiella_pneumoniae.11	2021-09-29T00:00:00Z	PRJNA713411	SAMN19981607	JAIBZG010000100,JAIBZG010000101,JAIBZG010000102,JAIBZG010000103,JAIBZG010000104,JAIBZG010000105,JAIBZG010000106		Illumina NovaSeq 6000	189	5831944	56.959	wastewater from WWTP	2019	China	China
573.444	Klebsiella pneumoniae SDWK48	573	WGS	SDWK48	MLST.Klebsiella_pneumoniae.11	2021-09-29T00:00:00Z	PRJNA713411	SAMN19981608	JAIBZF010000100,JAIBZF010000101,JAIBZF010000102,JAIBZF010000103,JAIBZF010000104,JAIBZF010000105,JAIBZF010000106		Illumina NovaSeq 6000	133	5676079	57.0804	wastewater from WWTP	2019	China	China
573.444	Klebsiella pneumoniae SDWK46	573	WGS	SDWK46	MLST.Klebsiella_pneumoniae.11	2021-09-29T00:00:00Z	PRJNA713411	SAMN19981606	JAIBZH010000100,JAIBZH010000101,JAIBZH010000102,JAIBZH010000103,JAIBZH010000104,JAIBZH010000105,JAIBZH010000106		Illumina NovaSeq 6000	139	5816558	56.9626	wastewater from WWTP	2019	China	China
573.444	Klebsiella pneumoniae SDWK42	573	WGS	SDWK42	MLST.Klebsiella_pneumoniae.11	2021-09-29T00:00:00Z	PRJNA713411	SAMN19981602	JAIBZL010000100,JAIBZL010000101,JAIBZL010000102,JAIBZL010000103,JAIBZL010000104,JAIBZL010000105,JAIBZL010000106		Illumina NovaSeq 6000	154	5999539	56.8114	wastewater from WWTP	2019	China	China
573.444	Klebsiella pneumoniae SDWK43	573	WGS	SDWK43	MLST.Klebsiella_pneumoniae.11	2021-09-29T00:00:00Z	PRJNA713411	SAMN19981603	JAIBZK010000100,JAIBZK010000101,JAIBZK010000102,JAIBZK010000103,JAIBZK010000104,JAIBZK010000105,JAIBZK010000106		Illumina NovaSeq 6000	138	5732355	57.0313	wastewater from WWTP	2019	China	China
573.444	Klebsiella pneumoniae SDWK44	573	WGS	SDWK44	MLST.Klebsiella_pneumoniae.11	2021-09-29T00:00:00Z	PRJNA713411	SAMN19981604	JAIBZJ010000100,JAIBZJ010000101,JAIBZJ010000102,JAIBZJ010000103,JAIBZJ010000104,JAIBZJ010000105,JAIBZJ010000106		Illumina NovaSeq 6000	139	5749423	57.0333	wastewater from WWTP	2019	China	China
573.444	Klebsiella pneumoniae SDWK45	573	WGS	SDWK45	MLST.Klebsiella_pneumoniae.11	2021-09-29T00:00:00Z	PRJNA713411	SAMN19981605	JAIBZI010000100,JAIBZI010000101,JAIBZI010000102,JAIBZI010000103,JAIBZI010000104,JAIBZI010000105,JAIBZI010000106		Illumina NovaSeq 6000	131	5676227	57.0809	wastewater from WWTP	2019	China	China
573.444	Klebsiella pneumoniae SDWK40	573	WGS	SDWK40	MLST.Klebsiella_pneumoniae.11	2021-09-29T00:00:00Z	PRJNA713411	SAMN19981600	JAIBZN010000100,JAIBZN010000101,JAIBZN010000102,JAIBZN010000103,JAIBZN010000104,JAIBZN010000105,JAIBZN010000106		Illumina NovaSeq 6000	134	5739849	57.0375	sludge from WWTP	2019	China	China
573.444	Klebsiella pneumoniae SDWK37	573	WGS	SDWK37	MLST.Klebsiella_pneumoniae.11	2021-09-29T00:00:00Z	PRJNA713411	SAMN19981597	JAIBZQ010000100,JAIBZQ010000101,JAIBZQ010000102,JAIBZQ010000103,JAIBZQ010000104,JAIBZQ010000105,JAIBZQ010000106		Illumina NovaSeq 6000	134	5742774	57.0283	sludge from WWTP	2019	China	China
573.444	Klebsiella pneumoniae SDWK32	573	WGS	SDWK32	MLST.Klebsiella_pneumoniae.11	2021-09-29T00:00:00Z	PRJNA713411	SAMN19981592	JAIBZV010000100,JAIBZV010000101,JAIBZV010000102,JAIBZV010000103,JAIBZV010000104,JAIBZV010000105,JAIBZV010000106		Illumina NovaSeq 6000	142	5656927	57.0951	wastewater from WWTP	2018	China	China
573.444	Klebsiella pneumoniae SDWK28	573	WGS	SDWK28	MLST.Klebsiella_pneumoniae.11	2021-09-29T00:00:00Z	PRJNA713411	SAMN19981588	JAIBZZ010000100,JAIBZZ010000101,JAIBZZ010000102,JAIBZZ010000103,JAIBZZ010000104,JAIBZZ010000105,JAIBZZ010000106		Illumina NovaSeq 6000	144	5803560	56.8763	sludge from WWTP	2018	China	China
573.444	Klebsiella pneumoniae SDWK31	573	WGS	SDWK31	MLST.Klebsiella_pneumoniae.11	2021-09-29T00:00:00Z	PRJNA713411	SAMN19981591	JAIBZW010000100,JAIBZW010000101,JAIBZW010000102,JAIBZW010000103,JAIBZW010000104,JAIBZW010000105,JAIBZW010000106		Illumina NovaSeq 6000	131	5668079	57.0926	wastewater from WWTP	2018	China	China
573.444	Klebsiella pneumoniae SDWK33	573	WGS	SDWK33	MLST.Klebsiella_pneumoniae.11	2021-09-29T00:00:00Z	PRJNA713411	SAMN19981593	JAIBZU010000100,JAIBZU010000101,JAIBZU010000102,JAIBZU010000103,JAIBZU010000104,JAIBZU010000105,JAIBZU010000106		Illumina NovaSeq 6000	164	5865969	56.9	wastewater from WWTP	2018	China	China
573.444	Klebsiella pneumoniae SDWK30	573	WGS	SDWK30	MLST.Klebsiella_pneumoniae.11	2021-09-29T00:00:00Z	PRJNA713411	SAMN19981590	JAIBZX010000100,JAIBZX010000101,JAIBZX010000102,JAIBZX010000103,JAIBZX010000104,JAIBZX010000105,JAIBZX010000106		Illumina NovaSeq 6000	129	5666731	57.0925	wastewater from WWTP	2018	China	China
573.444	Klebsiella pneumoniae SDWK27	573	WGS	SDWK27	MLST.Klebsiella_pneumoniae.11	2021-09-29T00:00:00Z	PRJNA713411	SAMN19981587	JAICAA010000100,JAICAA010000101,JAICAA010000102,JAICAA010000103,JAICAA010000104,JAICAA010000105,JAICAA010000106		Illumina NovaSeq 6000	197	5880931	56.8933	sludge from WWTP	2018	China	China
573.444	Klebsiella pneumoniae SDWK14	573	WGS	SDWK14	MLST.Klebsiella_pneumoniae.11	2021-09-29T00:00:00Z	PRJNA713411	SAMN19981574	JAICAN010000100,JAICAN010000101,JAICAN010000102,JAICAN010000103,JAICAN010000104,JAICAN010000105,JAICAN010000106		Illumina NovaSeq 6000	128	5862826	56.9146	wastewater from WWTP	2018	China	China
573.444	Klebsiella pneumoniae SDWK12	573	WGS	SDWK12	MLST.Klebsiella_pneumoniae.11	2021-09-29T00:00:00Z	PRJNA713411	SAMN19981572	JAICAP010000100,JAICAP010000101,JAICAP010000102,JAICAP010000103,JAICAP010000104,JAICAP010000105,JAICAP010000106		Illumina NovaSeq 6000	172	5757222	56.8989	wastewater from WWTP	2018	China	China
573.444	Klebsiella pneumoniae SDWK10	573	WGS	SDWK10	MLST.Klebsiella_pneumoniae.11	2021-09-29T00:00:00Z	PRJNA713411	SAMN19981570	JAICAR010000100,JAICAR010000101,JAICAR010000102,JAICAR010000103,JAICAR010000104,JAICAR010000105,JAICAR010000106		Illumina NovaSeq 6000	155	6005361	56.7622	wastewater from WWTP	2018	China	China
573.444	Klebsiella pneumoniae SDWK9	573	WGS	SDWK9	MLST.Klebsiella_pneumoniae.11	2021-09-29T00:00:00Z	PRJNA713411	SAMN19981569	JAICAS010000100,JAICAS010000101,JAICAS010000102,JAICAS010000103,JAICAS010000104,JAICAS010000105,JAICAS010000106		Illumina NovaSeq 6000	123	5665516	57.0943	wastewater from WWTP	2018	China	China
573.444	Klebsiella pneumoniae SDWK7	573	WGS	SDWK7	MLST.Klebsiella_pneumoniae.11	2021-09-29T00:00:00Z	PRJNA713411	SAMN19981567	JAICAU010000100,JAICAU010000101,JAICAU010000102,JAICAU010000103,JAICAU010000104,JAICAU010000105,JAICAU010000106		Illumina NovaSeq 6000	127	5661271	57.1145	wastewater from WWTP	2018	China	China
573.444	Klebsiella pneumoniae SDWK8	573	WGS	SDWK8	MLST.Klebsiella_pneumoniae.11	2021-09-29T00:00:00Z	PRJNA713411	SAMN19981568	JAICAT010000099,JAICAT010000100,JAICAT010000101,JAICAT010000102,JAICAT010000103,JAICAT010000104,JAICAT010000105		Illumina NovaSeq 6000	143	5676567	57.0926	wastewater from WWTP	2018	China	China
573.444	Klebsiella pneumoniae SDWK4	573	WGS	SDWK4	MLST.Klebsiella_pneumoniae.11	2021-09-29T00:00:00Z	PRJNA713411	SAMN19981564	JAICAX010000100,JAICAX010000101,JAICAX010000102,JAICAX010000103,JAICAX010000104,JAICAX010000105,JAICAX010000106		Illumina NovaSeq 6000	130	5738099	57.0452	wastewater from WWTP	2018	China	China
573.444	Klebsiella pneumoniae SDWK2	573	WGS	SDWK2	MLST.Klebsiella_pneumoniae.11	2021-09-29T00:00:00Z	PRJNA713411	SAMN19981562	JAICAZ010000100,JAICAZ010000101,JAICAZ010000102,JAICAZ010000103,JAICAZ010000104,JAICAZ010000105,JAICAZ010000106		Illumina NovaSeq 6000	161	5894963	56.9103	sludge from WWTP	2018	China	China
573.444	Klebsiella pneumoniae WK1	573	WGS	WK1	MLST.Klebsiella_pneumoniae.11	2021-09-29T00:00:00Z	PRJNA713411	SAMN18252386	JAICBA010000100,JAICBA010000101,JAICBA010000102,JAICBA010000103,JAICBA010000104,JAICBA010000105,JAICBA010000106		Illumina NovaSeq 6000	122	5733655	57.0453	Sludge from WWTP	2018	China	China
573.444	Klebsiella pneumoniae SDWK3	573	WGS	SDWK3	MLST.Klebsiella_pneumoniae.11	2021-09-29T00:00:00Z	PRJNA713411	SAMN19981563	JAICAY010000100,JAICAY010000101,JAICAY010000102,JAICAY010000103,JAICAY010000104,JAICAY010000105,JAICAY010000106		Illumina NovaSeq 6000	182	5753099	57.0476	wastewater from WWTP	2018	China	China
573.444	Klebsiella pneumoniae SDHK31	573	WGS	SDHK31	MLST.Klebsiella_pneumoniae.11	2021-09-29T00:00:00Z	PRJNA713411	SAMN19981627	JAHXFH010000100,JAHXFH010000101,JAHXFH010000102,JAHXFH010000103,JAHXFH010000104,JAHXFH010000105,JAHXFH010000106		Illumina NovaSeq 6000	137	5749805	57.0279	ascites	2019	China	China
573.444	Klebsiella pneumoniae SDHK28	573	WGS	SDHK28	MLST.Klebsiella_pneumoniae.11	2021-09-29T00:00:00Z	PRJNA713411	SAMN19981624	JAHXFK010000100,JAHXFK010000101,JAHXFK010000102,JAHXFK010000103,JAHXFK010000104,JAHXFK010000105,JAHXFK010000106		Illumina NovaSeq 6000	136	5750413	57.0182	secretions	2018	China	China
573.444	Klebsiella pneumoniae SDHK27	573	WGS	SDHK27	MLST.Klebsiella_pneumoniae.11	2021-09-29T00:00:00Z	PRJNA713411	SAMN19981623	JAHXFL010000100,JAHXFL010000101,JAHXFL010000102,JAHXFL010000103,JAHXFL010000104,JAHXFL010000105,JAHXFL010000106		Illumina NovaSeq 6000	133	5738481	57.0402	ascites	2018	China	China
573.444	Klebsiella pneumoniae SDHK30	573	WGS	SDHK30	MLST.Klebsiella_pneumoniae.11	2021-09-29T00:00:00Z	PRJNA713411	SAMN19981626	JAHXFI010000100,JAHXFI010000101,JAHXFI010000102,JAHXFI010000103,JAHXFI010000104,JAHXFI010000105,JAHXFI010000106		Illumina NovaSeq 6000	123	5744589	57.0375	blood	2018	China	China
573.444	Klebsiella pneumoniae SDHK26	573	WGS	SDHK26	MLST.Klebsiella_pneumoniae.11	2021-09-29T00:00:00Z	PRJNA713411	SAMN19981622	JAHXFM010000100,JAHXFM010000101,JAHXFM010000102,JAHXFM010000103,JAHXFM010000104,JAHXFM010000105,JAHXFM010000106		Illumina NovaSeq 6000	128	5748026	57.0213	sputum	2018	China	China
573.444	Klebsiella pneumoniae SDHK22	573	WGS	SDHK22	MLST.Klebsiella_pneumoniae.11	2021-09-29T00:00:00Z	PRJNA713411	SAMN19981618	JAHXFQ010000100,JAHXFQ010000101,JAHXFQ010000102,JAHXFQ010000103,JAHXFQ010000104,JAHXFQ010000105,JAHXFQ010000106		Illumina NovaSeq 6000	140	5821903	56.8834	nasopharyngeal swab	2018	China	China
573.444	Klebsiella pneumoniae SDHK19	573	WGS	SDHK19	MLST.Klebsiella_pneumoniae.11	2021-09-29T00:00:00Z	PRJNA713411	SAMN19981615	JAHXFT010000100,JAHXFT010000101,JAHXFT010000102,JAHXFT010000103,JAHXFT010000104,JAHXFT010000105,JAHXFT010000106		Illumina NovaSeq 6000	145	5826223	56.9105	pus	2018	China	China
573.444	Klebsiella pneumoniae SDHK24	573	WGS	SDHK24	MLST.Klebsiella_pneumoniae.11	2021-09-29T00:00:00Z	PRJNA713411	SAMN19981620	JAHXFO010000100,JAHXFO010000101,JAHXFO010000102,JAHXFO010000103,JAHXFO010000104,JAHXFO010000105,JAHXFO010000106		Illumina NovaSeq 6000	133	5738481	57.0402	sputum	2018	China	China
573.444	Klebsiella pneumoniae SDHK25	573	WGS	SDHK25	MLST.Klebsiella_pneumoniae.11	2021-09-29T00:00:00Z	PRJNA713411	SAMN19981621	JAHXFN010000100,JAHXFN010000101,JAHXFN010000102,JAHXFN010000103,JAHXFN010000104,JAHXFN010000105,JAHXFN010000106		Illumina NovaSeq 6000	119	5711540	57.0775	sputum	2018	China	China
573.444	Klebsiella pneumoniae SDHK23	573	WGS	SDHK23	MLST.Klebsiella_pneumoniae.11	2021-09-29T00:00:00Z	PRJNA713411	SAMN19981619	JAHXFP010000100,JAHXFP010000101,JAHXFP010000102,JAHXFP010000103,JAHXFP010000104,JAHXFP010000105,JAHXFP010000106		Illumina NovaSeq 6000	132	5747227	57.0367	blood	2018	China	China
573.444	Klebsiella pneumoniae SDHK15	573	WGS	SDHK15	MLST.Klebsiella_pneumoniae.11	2021-09-29T00:00:00Z	PRJNA713411	SAMN19981611	JAHXFX010000100,JAHXFX010000101,JAHXFX010000102,JAHXFX010000103,JAHXFX010000104,JAHXFX010000105,JAHXFX010000106		Illumina NovaSeq 6000	115	5664592	57.0686	urine	2018	China	China
573.444	Klebsiella pneumoniae SDHK16	573	WGS	SDHK16	MLST.Klebsiella_pneumoniae.11	2021-09-29T00:00:00Z	PRJNA713411	SAMN19981612	JAHXFW010000100,JAHXFW010000101,JAHXFW010000102,JAHXFW010000103,JAHXFW010000104,JAHXFW010000105,JAHXFW010000106		Illumina NovaSeq 6000	124	5862488	56.8546	blood	2018	China	China
573.444	Klebsiella pneumoniae SDHK17	573	WGS	SDHK17	MLST.Klebsiella_pneumoniae.11	2021-09-29T00:00:00Z	PRJNA713411	SAMN19981613	JAHXFV010000100,JAHXFV010000101,JAHXFV010000102,JAHXFV010000103,JAHXFV010000104,JAHXFV010000105,JAHXFV010000106		Illumina NovaSeq 6000	122	5745085	57.0257	pus	2018	China	China
573.445	Klebsiella pneumoniae SDHK14	573	WGS	SDHK14	MLST.Klebsiella_pneumoniae.11	2021-09-29T00:00:00Z	PRJNA713411	SAMN19981610	JAHXFY010000100,JAHXFY010000101,JAHXFY010000102,JAHXFY010000103,JAHXFY010000104,JAHXFY010000105,JAHXFY010000106		Illumina NovaSeq 6000	133	5738481	57.0402	irrigation Solution	2018	China	China
573.446	Klebsiella pneumoniae No.3	573	WGS	No.3	MLST.Klebsiella_pneumoniae.11	2021-12-15T00:00:00Z	PRJNA785420	SAMN23561307	JAJQKR010000100,JAJQKR010000101,JAJQKR010000102,JAJQKR010000103,JAJQKR010000104,JAJQKR010000105,JAJQKR010000106		Illumina HiSeq	148	5789689	56.9927	cerebrospinal fluid	2020-10-01	China	China: Shanghai
573.446	Klebsiella pneumoniae No.9	573	WGS	No.9	MLST.Klebsiella_pneumoniae.11	2021-12-15T00:00:00Z	PRJNA785420	SAMN23561311	JAJQKN010000078,JAJQKN010000079,JAJQKN010000010,JAJQKN010000080,JAJQKN010000081,JAJQKN010000082,JAJQKN010000011		Illumina HiSeq	119	5826667	56.8775	sputum	2021-03-01	China	China: Shanghai
573.447	Klebsiella pneumoniae KP200731214	573	Complete	KP200731214	MLST.Klebsiella_pneumoniae.11	2021-10-18T00:00:00Z	PRJNA766492	SAMN21849102	CP084743,CP084744,CP084747,CP084745,CP084748,CP084746,CP084749,CP084750,CP084751		Oxford Nanopore	9	5949458	56.9023		2020-05-20	China	China: Hangzhou
573.447	Klebsiella pneumoniae KP1064WHY	573	Complete	KP1064WHY	MLST.Klebsiella_pneumoniae.11	2021-10-18T00:00:00Z	PRJNA760642	SAMN21219937	CP084705,CP084706,CP084707,CP084708,CP084709		Oxford Nanopore GridION; Illumina HiSeq	5	5965072	56.9476	blood	2019-07-08	China	China: zhejiang
573.447	Klebsiella pneumoniae JNKPN26	573	Complete	JNKPN26	MLST.Klebsiella_pneumoniae.11	2022-01-10T00:00:00Z	PRJNA792451	SAMN24425642	CP090203,CP090204,CP090205,CP090206		Oxford Nanopore	4	5962370	56.8724	sputum	2019-02-28	China	China:Shandong province
573.447	Klebsiella pneumoniae C1398 mutant C1	573	Complete	C1398 mutant C1	MLST.Klebsiella_pneumoniae.11	2022-01-10T00:00:00Z	PRJNA509089	SAMN20587887	CP080584		Illumina HiSeq; Oxford Nanopore GridION	1	5443983	57.3311		2016-04-11	China	China: Beijing
573.447	Klebsiella pneumoniae 17B91	573	WGS	17B91	MLST.Klebsiella_pneumoniae.11	2022-01-10T00:00:00Z	PRJNA760898	SAMN21237629	JAKCGF010000092,JAKCGF010000093,JAKCGF010000094,JAKCGF010000095,JAKCGF010000096,JAKCGF010000097,JAKCGF010000010		Illumina	144	5485797	57.3726	Urology Surgery	2018-12-01	China	China
573.447	Klebsiella pneumoniae 17B88	573	WGS	17B88	MLST.Klebsiella_pneumoniae.11	2022-01-10T00:00:00Z	PRJNA760898	SAMN21237628	JAKCGG010000090,JAKCGG010000131,JAKCGG010000132,JAKCGG010000091,JAKCGG010000092,JAKCGG010000093,JAKCGG010000094		Illumina	147	5487499	57.3636	Urology Surgery	2018-12-01	China	China
573.447	Klebsiella pneumoniae 16B152	573	WGS	16B152	MLST.Klebsiella_pneumoniae.11	2022-01-10T00:00:00Z	PRJNA760898	SAMN21237621	JAKCGN010000097,JAKCGN010000098,JAKCGN010000099,JAKCGN010000100,JAKCGN010000101,JAKCGN010000102,JAKCGN010000103		Illumina	157	5862310	56.9627	Respiratory Medicine	2018-12-01	China	China
573.447	Klebsiella pneumoniae 16B23	573	WGS	16B23	MLST.Klebsiella_pneumoniae.11	2022-01-10T00:00:00Z	PRJNA760898	SAMN21237617	JAKCGR010000092,JAKCGR010000010,JAKCGR010000093,JAKCGR010000094,JAKCGR010000095,JAKCGR010000096,JAKCGR010000011		Illumina	113	5542757	57.3007	Respiratory Medicine	2018-12-01	China	China
573.448	Klebsiella pneumoniae 18B106	573	WGS	18B106	MLST.Klebsiella_pneumoniae.11	2022-01-10T00:00:00Z	PRJNA760898	SAMN21237610	JAKCGY010000095,JAKCGY010000096,JAKCGY010000097,JAKCGY010000098,JAKCGY010000010,JAKCGY010000099,JAKCGY010000100		Illumina	143	5584597	57.2992	Respiratory Medicine	2018-12-01	China	China
573.448	Klebsiella pneumoniae 17E334	573	WGS	17E334	MLST.Klebsiella_pneumoniae.11	2022-01-10T00:00:00Z	PRJNA760898	SAMN21237584	JAKCHY010000096,JAKCHY010000097,JAKCHY010000098,JAKCHY010000099,JAKCHY010000100,JAKCHY010000010,JAKCHY010000101		Illumina	149	5507569	57.3638	ICU	2018-12-01	China	China
573.448	Klebsiella pneumoniae 18B126	573	WGS	18B126	MLST.Klebsiella_pneumoniae.11	2022-01-10T00:00:00Z	PRJNA760898	SAMN21237569	JAKCIN010000093,JAKCIN010000094,JAKCIN010000095,JAKCIN010000096,JAKCIN010000097,JAKCIN010000098,JAKCIN010000099		Illumina	174	5736137	57.1273	ICU	2018-12-01	China	China
573.448	Klebsiella pneumoniae F94	573	Complete	F94	MLST.Klebsiella_pneumoniae.11	2022-01-11T00:00:00Z	PRJNA793723	SAMN24579938	CP090398		nanopore	1	5453822	57.4086	urine	2021	China	China: Zhejiang
573.448	Klebsiella pneumoniae kp5152	573	Complete	kp5152	MLST.Klebsiella_pneumoniae.11	2022-01-12T00:00:00Z	PRJNA794878	SAMN24662261	CP090462,CP090463,CP090464,CP090465,CP090466,CP090467		PacBio	6	5887462	56.9897	urine	2020-01-01	China	China:Shanghai
573.7016	Klebsiella pneumoniae strain kp10	573	WGS	kp10	MLST.Klebsiella_pneumoniae.11	2016-10-29T00:00:00Z	PRJNA345562	SAMN05869364	MNCK00000000	Xinhua Hospital, Shanghai Jiao Tong University School of Medicine	Illumina HiSeq	107	5727930	57.11	blood	2011-01-12	China	China: Shanghai
573.723	Klebsiella pneumoniae strain WCHKP649	573	WGS	WCHKP649	MLST.Klebsiella_pneumoniae.11	2016-12-01T00:00:00Z	PRJNA353728	SAMN06019522	MPOC00000000	West China Hospital, Sichuan University	Illumina HiSeq	150	5582397	57.34	Secreta	2015-11-12	China	China: Sichuan
72407.1	Klebsiella pneumoniae subsp. pneumoniae strain RJBSI76	72407	Complete	RJBSI76	MLST.Klebsiella_pneumoniae.11	2021-01-31T00:00:00Z	PRJNA681750	SAMN17349264	CP068689,CP068690,CP068691,CP068692,CP068693	Shanghai Jiao Tong University School of Medicine	Illumina NovaSeq; PacBio Sequel	5	6109711	56.5447	blood	2018-12-16	China	China:Shanghai
72407.1	Klebsiella pneumoniae subsp. pneumoniae strain RJBSI76-pV	72407	Complete	RJBSI76-pV	MLST.Klebsiella_pneumoniae.11	2021-01-31T00:00:00Z	PRJNA682095	SAMN17349266	CP068684,CP068685,CP068686,CP068687,CP068688	Shanghai Jiao Tong University School of Medicine	Illumina NovaSeq; PacBio Sequel	5	6090617	56.5089	conjugation assay	2019-08-23	China	China:Shanghai
72407.2	Klebsiella pneumoniae subsp. pneumoniae KPN857	72407	Complete	KPN857	MLST.Klebsiella_pneumoniae.11	2022-01-12T00:00:00Z	PRJNA793626	SAMN24571286	CP090432,CP090433,CP090434,CP090435,CP090436,CP090437		PacBio	6	5868295	57.0283	blood	2021-05-01	China	China: dongguan
72407.8	Klebsiella pneumoniae subsp. pneumoniae strain WCHKP015148	72407		WCHKP015148	MLST.Klebsiella_pneumoniae.11	2018-01-03T00:00:00Z	PRJNA353728	SAMN07609170	NWMX00000000	West China Hospital, Sichuan University	Illumina HiSeq	172				2017-04-24	China	China: Sichuan, Chengdu
72407.8	Klebsiella pneumoniae subsp. pneumoniae strain WCHKP015144	72407		WCHKP015144	MLST.Klebsiella_pneumoniae.11	2018-01-03T00:00:00Z	PRJNA353728	SAMN07609169	NWCD00000000	West China Hospital, Sichuan University	Illumina HiSeq	151				2017-04-24	China	China: Sichuan, Chengdu
72407.8	Klebsiella pneumoniae subsp. pneumoniae strain WCHKP015141	72407		WCHKP015141	MLST.Klebsiella_pneumoniae.11	2018-01-03T00:00:00Z	PRJNA353728	SAMN07609168	NWCE00000000	West China Hospital, Sichuan University	Illumina HiSeq	252				2017-04-18	China	China: Sichuan, Chengdu
72407.8	Klebsiella pneumoniae subsp. pneumoniae strain WCHKP015134	72407		WCHKP015134	MLST.Klebsiella_pneumoniae.11	2018-01-03T00:00:00Z	PRJNA353728	SAMN07609166	NWCG00000000	West China Hospital, Sichuan University	Illumina HiSeq	146				2017-04-17	China	China: Sichuan, Chengdu
72407.8	Klebsiella pneumoniae subsp. pneumoniae strain WCHKP015133	72407		WCHKP015133	MLST.Klebsiella_pneumoniae.11	2018-01-03T00:00:00Z	PRJNA353728	SAMN07609165	NWCH00000000	West China Hospital, Sichuan University	Illumina HiSeq	152				2017-04-17	China	China: Sichuan, Chengdu
72407.8	Klebsiella pneumoniae subsp. pneumoniae strain WCHKP015132	72407		WCHKP015132	MLST.Klebsiella_pneumoniae.11	2018-01-03T00:00:00Z	PRJNA353728	SAMN07609164	NWCI00000000	West China Hospital, Sichuan University	Illumina HiSeq	158				2017-04-17	China	China: Sichuan, Chengdu
72407.8	Klebsiella pneumoniae subsp. pneumoniae strain WCHKP015131	72407		WCHKP015131	MLST.Klebsiella_pneumoniae.11	2018-01-03T00:00:00Z	PRJNA353728	SAMN07609163	NWCJ00000000	West China Hospital, Sichuan University	Illumina HiSeq	157				2017-04-17	China	China: Sichuan, Chengdu
72407.8	Klebsiella pneumoniae subsp. pneumoniae strain WCHKP015123	72407		WCHKP015123	MLST.Klebsiella_pneumoniae.11	2018-01-03T00:00:00Z	PRJNA353728	SAMN07609162	NWCK00000000	West China Hospital, Sichuan University	Illumina HiSeq	152				2017-04-17	China	China: Sichuan, Chengdu
72407.8	Klebsiella pneumoniae subsp. pneumoniae strain WCHKP015121	72407		WCHKP015121	MLST.Klebsiella_pneumoniae.11	2018-01-03T00:00:00Z	PRJNA353728	SAMN07609161	NWCL00000000	West China Hospital, Sichuan University	Illumina HiSeq	149				2017-04-17	China	China: Sichuan, Chengdu
72407.8	Klebsiella pneumoniae subsp. pneumoniae strain WCHKP015114	72407		WCHKP015114	MLST.Klebsiella_pneumoniae.11	2018-01-03T00:00:00Z	PRJNA353728	SAMN07609157	NWCP00000000	West China Hospital, Sichuan University	Illumina HiSeq	149				2017-04-11	China	China: Sichuan, Chengdu
72407.8	Klebsiella pneumoniae subsp. pneumoniae strain WCHKP015113	72407		WCHKP015113	MLST.Klebsiella_pneumoniae.11	2018-01-03T00:00:00Z	PRJNA353728	SAMN07609156	NWCQ00000000	West China Hospital, Sichuan University	Illumina HiSeq	149				2017-04-11	China	China: Sichuan, Chengdu
72407.8	Klebsiella pneumoniae subsp. pneumoniae strain WCHKP015112	72407		WCHKP015112	MLST.Klebsiella_pneumoniae.11	2018-01-03T00:00:00Z	PRJNA353728	SAMN07609155	NWCR00000000	West China Hospital, Sichuan University	Illumina HiSeq	152				2017-04-11	China	China: Sichuan, Chengdu
72407.9	Klebsiella pneumoniae subsp. pneumoniae strain WCHKP015110	72407		WCHKP015110	MLST.Klebsiella_pneumoniae.11	2018-01-03T00:00:00Z	PRJNA353728	SAMN07609153	NWCT00000000	West China Hospital, Sichuan University	Illumina HiSeq	149				2017-04-11	China	China: Sichuan, Chengdu
72407.9	Klebsiella pneumoniae subsp. pneumoniae strain WCHKP015109	72407		WCHKP015109	MLST.Klebsiella_pneumoniae.11	2018-01-03T00:00:00Z	PRJNA353728	SAMN07609152	NWCU00000000	West China Hospital, Sichuan University	Illumina HiSeq	144				2017-04-11	China	China: Sichuan, Chengdu
72407.9	Klebsiella pneumoniae subsp. pneumoniae strain WCHKP015107	72407		WCHKP015107	MLST.Klebsiella_pneumoniae.11	2018-01-03T00:00:00Z	PRJNA353728	SAMN07609151	NWCV00000000	West China Hospital, Sichuan University	Illumina HiSeq	154				2017-04-11	China	China: Sichuan, Chengdu
72407.9	Klebsiella pneumoniae subsp. pneumoniae strain WCHKP015104	72407		WCHKP015104	MLST.Klebsiella_pneumoniae.11	2018-01-03T00:00:00Z	PRJNA353728	SAMN07609150	NWCW00000000	West China Hospital, Sichuan University	Illumina HiSeq	148				2017-04-11	China	China: Sichuan, Chengdu
72407.9	Klebsiella pneumoniae subsp. pneumoniae strain WCHKP015103	72407		WCHKP015103	MLST.Klebsiella_pneumoniae.11	2018-01-03T00:00:00Z	PRJNA353728	SAMN07609149	NWCX00000000	West China Hospital, Sichuan University	Illumina HiSeq	148				2017-04-11	China	China: Sichuan, Chengdu
72407.9	Klebsiella pneumoniae subsp. pneumoniae strain WCHKP015099	72407		WCHKP015099	MLST.Klebsiella_pneumoniae.11	2018-01-03T00:00:00Z	PRJNA353728	SAMN07609148	NWCY00000000	West China Hospital, Sichuan University	Illumina HiSeq	146				2017-04-11	China	China: Sichuan, Chengdu
72407.9	Klebsiella pneumoniae subsp. pneumoniae strain WCHKP015098	72407		WCHKP015098	MLST.Klebsiella_pneumoniae.11	2018-01-03T00:00:00Z	PRJNA353728	SAMN07609147	NWCZ00000000	West China Hospital, Sichuan University	Illumina HiSeq	151				2017-04-05	China	China: Sichuan, Chengdu
72407.9	Klebsiella pneumoniae subsp. pneumoniae strain WCHKP015095	72407		WCHKP015095	MLST.Klebsiella_pneumoniae.11	2018-01-03T00:00:00Z	PRJNA353728	SAMN07609145	NWDB00000000	West China Hospital, Sichuan University	Illumina HiSeq	152				2017-04-05	China	China: Sichuan, Chengdu
72407.9	Klebsiella pneumoniae subsp. pneumoniae strain WCHKP015093	72407		WCHKP015093	MLST.Klebsiella_pneumoniae.11	2018-01-03T00:00:00Z	PRJNA353728	SAMN07609144	NWDC00000000	West China Hospital, Sichuan University	Illumina HiSeq	150				2017-04-05	China	China: Sichuan, Chengdu
72407.9	Klebsiella pneumoniae subsp. pneumoniae strain WCHKP015091	72407		WCHKP015091	MLST.Klebsiella_pneumoniae.11	2018-01-03T00:00:00Z	PRJNA353728	SAMN07609143	NWDD00000000	West China Hospital, Sichuan University	Illumina HiSeq	156				2017-04-05	China	China: Sichuan, Chengdu
72407.9	Klebsiella pneumoniae subsp. pneumoniae strain WCHKP015085	72407		WCHKP015085	MLST.Klebsiella_pneumoniae.11	2018-01-03T00:00:00Z	PRJNA353728	SAMN07609142	NWDE00000000	West China Hospital, Sichuan University	Illumina HiSeq	149				2017-04-05	China	China: Sichuan, Chengdu
72407.9	Klebsiella pneumoniae subsp. pneumoniae strain WCHKP015079	72407		WCHKP015079	MLST.Klebsiella_pneumoniae.11	2018-01-03T00:00:00Z	PRJNA353728	SAMN07609140	NWDG00000000	West China Hospital, Sichuan University	Illumina HiSeq	158				2017-03-27	China	China: Sichuan, Chengdu
72407.9	Klebsiella pneumoniae subsp. pneumoniae strain WCHKP015080	72407		WCHKP015080	MLST.Klebsiella_pneumoniae.11	2018-01-03T00:00:00Z	PRJNA353728	SAMN07609141	NWDF00000000	West China Hospital, Sichuan University	Illumina HiSeq	160				2017-03-27	China	China: Sichuan, Chengdu
72407.9	Klebsiella pneumoniae subsp. pneumoniae strain WCHKP015078	72407		WCHKP015078	MLST.Klebsiella_pneumoniae.11	2018-01-03T00:00:00Z	PRJNA353728	SAMN07609139	NWDH00000000	West China Hospital, Sichuan University	Illumina HiSeq	168				2017-03-27	China	China: Sichuan, Chengdu
72407.9	Klebsiella pneumoniae subsp. pneumoniae strain WCHKP015076	72407		WCHKP015076	MLST.Klebsiella_pneumoniae.11	2018-01-03T00:00:00Z	PRJNA353728	SAMN07609138	NWDI00000000	West China Hospital, Sichuan University	Illumina HiSeq	154				2017-03-27	China	China: Sichuan, Chengdu
72407.9	Klebsiella pneumoniae subsp. pneumoniae strain WCHKP015075	72407		WCHKP015075	MLST.Klebsiella_pneumoniae.11	2018-01-03T00:00:00Z	PRJNA353728	SAMN07609137	NWDJ00000000	West China Hospital, Sichuan University	Illumina HiSeq	152				2017-03-27	China	China: Sichuan, Chengdu
72407.9	Klebsiella pneumoniae subsp. pneumoniae strain WCHKP015073	72407		WCHKP015073	MLST.Klebsiella_pneumoniae.11	2018-01-03T00:00:00Z	PRJNA353728	SAMN07609136	NWDK00000000	West China Hospital, Sichuan University	Illumina HiSeq	154				2017-03-27	China	China: Sichuan, Chengdu
72407.9	Klebsiella pneumoniae subsp. pneumoniae strain WCHKP020133	72407		WCHKP020133	MLST.Klebsiella_pneumoniae.11	2018-01-03T00:00:00Z	PRJNA353728	SAMN07609135	NWDL00000000	West China Hospital, Sichuan University	Illumina HiSeq	149				2017-03-06	China	China: Sichuan, Chengdu
72407.9	Klebsiella pneumoniae subsp. pneumoniae strain WCHKP020131	72407		WCHKP020131	MLST.Klebsiella_pneumoniae.11	2018-01-03T00:00:00Z	PRJNA353728	SAMN07609133	NWDN00000000	West China Hospital, Sichuan University	Illumina HiSeq	169				2017-03-06	China	China: Sichuan, Chengdu
72407.9	Klebsiella pneumoniae subsp. pneumoniae strain WCHKP020128	72407		WCHKP020128	MLST.Klebsiella_pneumoniae.11	2018-01-03T00:00:00Z	PRJNA353728	SAMN07609130	NWDQ00000000	West China Hospital, Sichuan University	Illumina HiSeq	182				2017-02-24	China	China: Sichuan, Chengdu
72407.9	Klebsiella pneumoniae subsp. pneumoniae strain WCHKP020127	72407		WCHKP020127	MLST.Klebsiella_pneumoniae.11	2018-01-03T00:00:00Z	PRJNA353728	SAMN07609129	NWDR00000000	West China Hospital, Sichuan University	Illumina HiSeq	157				2017-02-22	China	China: Sichuan, Chengdu
72407.9	Klebsiella pneumoniae subsp. pneumoniae strain WCHKP020130	72407		WCHKP020130	MLST.Klebsiella_pneumoniae.11	2018-01-03T00:00:00Z	PRJNA353728	SAMN07609131	NWDP00000000	West China Hospital, Sichuan University	Illumina HiSeq	125				2017-02-24	China	China: Sichuan, Chengdu
72407.9	Klebsiella pneumoniae subsp. pneumoniae strain WCHKP020126	72407		WCHKP020126	MLST.Klebsiella_pneumoniae.11	2018-01-03T00:00:00Z	PRJNA353728	SAMN07609128	NWDS00000000	West China Hospital, Sichuan University	Illumina HiSeq	157				2017-02-10	China	China: Sichuan, Chengdu
72407.9	Klebsiella pneumoniae subsp. pneumoniae strain WCHKP020125	72407		WCHKP020125	MLST.Klebsiella_pneumoniae.11	2018-01-03T00:00:00Z	PRJNA353728	SAMN07609127	NWDT00000000	West China Hospital, Sichuan University	Illumina HiSeq	153				2017-02-10	China	China: Sichuan, Chengdu
72407.9	Klebsiella pneumoniae subsp. pneumoniae strain WCHKP020106	72407		WCHKP020106	MLST.Klebsiella_pneumoniae.11	2018-01-03T00:00:00Z	PRJNA353728	SAMN07609125	NWDV00000000	West China Hospital, Sichuan University	Illumina HiSeq	146				2017-02-10	China	China: Sichuan, Chengdu
72407.9	Klebsiella pneumoniae subsp. pneumoniae strain WCHKP020111	72407		WCHKP020111	MLST.Klebsiella_pneumoniae.11	2018-01-03T00:00:00Z	PRJNA353728	SAMN07609124	NWDW00000000	West China Hospital, Sichuan University	Illumina HiSeq	164				2017-01-24	China	China: Sichuan, Chengdu
72407.9	Klebsiella pneumoniae subsp. pneumoniae strain WCHKP020120	72407		WCHKP020120	MLST.Klebsiella_pneumoniae.11	2018-01-03T00:00:00Z	PRJNA353728	SAMN07609123	NWDX00000000	West China Hospital, Sichuan University	Illumina HiSeq	144				2017-01-09	China	China: Sichuan, Chengdu
72407.9	Klebsiella pneumoniae subsp. pneumoniae strain SCKP020079	72407		SCKP020079	MLST.Klebsiella_pneumoniae.11	2018-01-03T00:00:00Z	PRJNA353728	SAMN07609117	NWED00000000	West China Hospital, Sichuan University	Illumina HiSeq	140				2016-12-06	China	China: Sichuan
72407.890	Klebsiella pneumoniae subsp. pneumoniae strain WCHKP020100	72407		WCHKP020100	MLST.Klebsiella_pneumoniae.11	2018-01-03T00:00:00Z	PRJNA353728	SAMN07609101	NWET00000000	West China Hospital, Sichuan University	Illumina HiSeq	169				2017	China	China: Sichuan, Chengdu
72407.9	Klebsiella pneumoniae subsp. pneumoniae strain WCHKP020092	72407		WCHKP020092	MLST.Klebsiella_pneumoniae.11	2018-01-03T00:00:00Z	PRJNA353728	SAMN07609100	NWEU00000000	West China Hospital, Sichuan University	Illumina HiSeq	111				2017	China	China: Sichuan, Chengdu
72407.9	Klebsiella pneumoniae subsp. pneumoniae strain WCHKP020089	72407		WCHKP020089	MLST.Klebsiella_pneumoniae.11	2018-01-03T00:00:00Z	PRJNA353728	SAMN07609099	NWEV00000000	West China Hospital, Sichuan University	Illumina HiSeq	110				2017	China	China: Sichuan, Chengdu
72407.9	Klebsiella pneumoniae subsp. pneumoniae strain SCKP020154	72407		SCKP020154	MLST.Klebsiella_pneumoniae.11	2018-01-03T00:00:00Z	PRJNA353728	SAMN07609097	NWEX00000000	West China Hospital, Sichuan University	Illumina HiSeq	107				2017	China	China: Sichuan
72407.9	Klebsiella pneumoniae subsp. pneumoniae strain SCKP020153	72407		SCKP020153	MLST.Klebsiella_pneumoniae.11	2018-01-03T00:00:00Z	PRJNA353728	SAMN07609096	NWEY00000000	West China Hospital, Sichuan University	Illumina HiSeq	148				2017	China	China: Sichuan
72407.9	Klebsiella pneumoniae subsp. pneumoniae strain SCKP020152	72407		SCKP020152	MLST.Klebsiella_pneumoniae.11	2018-01-03T00:00:00Z	PRJNA353728	SAMN07609095	NWEZ00000000	West China Hospital, Sichuan University	Illumina HiSeq	152				2017	China	China: Sichuan
