# Supplementary material for: Recombination Drives Evolution of Carbapenem-Resistant Klebsiella pneumoniae Sequence Type 11 KL47 to KL64 in China
Source: Microbiol Spectr. 2023 Jan 9;11(1):e01107-22. doi: 10.1128/spectrum.01107-22 (PMC9927301; doi:10.1128/spectrum.01107-22)
Supplement: Supplemental file 3 — Table S3. Download spectrum.01107-22-s0003.xlsx, XLSX file, 0.02 MB [file spectrum.01107-22-s0003.xlsx]

## Sheet: Sheet1
Table S3. 129 open reading frames (ORFs) annotated by the RAST server in the ~154-kb region.
Gene/locus tag	protein id	product
dacD	RFC60390.1	serine-type D-Ala-D-Ala carboxypeptidase DacD
DZC32_21340	RFC60389.1	exodeoxyribonuclease I
DZC32_21335	RFC60388.1	IS3-like element ISKpn1 family transposase
fusA	RFC60387.1	elongation factor G
DZC32_21325	RFC60386.1	ArsR family transcriptional regulator
DZC32_21320	RFC60385.1	APC family permease
yoeI	RFC61681.1	membrane protein YoeI
DZC32_21310	RFC60384.1	LysR family transcriptional regulator
DZC32_21305	RFC60383.1	SDR family oxidoreductase
DZC32_21300	RFC61680.1	his operon leader peptide
DZC32_21295	RFC61679.1	ATP phosphoribosyltransferase
hisD	RFC60382.1	histidinol dehydrogenase
DZC32_21285	RFC60381.1	histidinol-phosphate transaminase
hisB	RFC60380.1	bifunctional histidinol-phosphatase/imidazoleglycerol-phosphate dehydratase HisB
hisH	RFC60379.1	imidazole glycerol phosphate synthase subunit HisH
hisA	RFC60378.1	1-(5-phosphoribosyl)-5-[(5- phosphoribosylamino)methylideneamino]imidazole-4- carboxamide isomerase
DZC32_21265	RFC60377.1	imidazole glycerol phosphate synthase cyclase subunit
DZC32_21260	RFC60376.1	bifunctional phosphoribosyl-AMP cyclohydrolase/phosphoribosyl-ATP diphosphatase HisIE
DZC32_21255	RFC60375.1	glycosyltransferase
DZC32_21250	RFC60374.1	glycosyltransferase family 1 protein
DZC32_21245	RFC60373.1	glycosyltransferase
glf	RFC60372.1	UDP-galactopyranose mutase
DZC32_21235	RFC60371.1	DUF4422 domain-containing protein
DZC32_21230	RFC60370.1	O-antigen export system ATP-binding protein RfbB
DZC32_21225	RFC61678.1	ABC transporter permease
DZC32_21220	RFC60369.1	NAD-dependent epimerase
DZC32_21215	RFC60368.1	hypothetical protein
DZC32_21210	RFC61677.1	hypothetical protein
DZC32_21205	RFC60367.1	acyltransferase
DZC32_21200	RFC60366.1	IS5-like element ISKpn26 family transposase
DZC32_21195	RFC61676.1	ABC transporter
DZC32_21190	None	acyltransferase
DZC32_21185	RFC60365.1	UDP-glucose 6-dehydrogenase
rfbC	RFC60364.1	dTDP-4-dehydrorhamnose 3,5-epimerase
DZC32_21175	RFC60363.1	dTDP-4-dehydrorhamnose reductase
rfbA	RFC60362.1	glucose-1-phosphate thymidylyltransferase
rfbB	RFC61675.1	dTDP-glucose 4,6-dehydratase
DZC32_21160	RFC60361.1	phosphomannomutase
DZC32_21155	RFC60360.1	mannose-1-phosphate guanylyltransferase
DZC32_21150	RFC60359.1	NADP-dependent phosphogluconate dehydrogenase
DZC32_21145	RFC60358.1	undecaprenyl-phosphate glucose phosphotransferase
DZC32_21140	RFC60357.1	glycosyltransferase family 4 protein
DZC32_21135	RFC60356.1	glycosyltransferase family 1 protein
DZC32_21130	RFC60355.1	hypothetical protein
DZC32_21125	RFC60354.1	glycosyltransferase family 2 protein
DZC32_21120	RFC60353.1	hypothetical protein
DZC32_21115	RFC60352.1	hypothetical protein
DZC32_21110	RFC60351.1	hypothetical protein
DZC32_21105	RFC60350.1	lipopolysaccharide biosynthesis protein
DZC32_21100	RFC60349.1	tyrosine-protein kinase
DZC32_21095	RFC60348.1	protein tyrosine phosphatase
DZC32_21090	RFC60347.1	polysaccharide export protein
DZC32_21085	RFC60346.1	capsule assembly Wzi family protein
DZC32_21080	RFC60345.1	phosphatase PAP2 family protein
galF	RFC61674.1	GalU regulator GalF
DZC32_21070	RFC60344.1	TerC family protein
asmA	RFC60343.1	outer membrane assembly protein AsmA
DZC32_21060	RFC60342.1	dCTP deaminase
DZC32_21055	RFC60341.1	uridine kinase
DZC32_21050	RFC60340.1	DNA-3-methyladenine glycosylase 2
DZC32_21045	RFC60339.1	DNA-3-methyladenine glycosidase
DZC32_21040	RFC60338.1	molecular chaperone
DZC32_21035	RFC61673.1	histidine kinase
DZC32_21030	RFC60337.1	DNA-binding response regulator
DZC32_21025	RFC60336.1	transcriptional regulator
DZC32_21020	RFC60335.1	dicarboxylate/amino acid:cation symporter
DZC32_21015	RFC60334.1	multidrug resistance protein MdtA
DZC32_21010	RFC60333.1	multidrug resistance protein MdtB
mdtC	RFC60332.1	multidrug transporter subunit MdtC
DZC32_21000	RFC60331.1	MFS transporter
baeS	RFC60330.1	two-component system sensor histidine kinase BaeS
baeR	RFC60329.1	two-component system response regulator BaeR
DZC32_20985	RFC60328.1	U32 family peptidase
yegS	RFC61672.1	lipid kinase YegS
DZC32_20975	RFC60327.1	ABC transporter ATP-binding protein
DZC32_20970	RFC61671.1	ABC transporter ATP-binding protein
DZC32_20965	RFC60326.1	ABC transporter permease
DZC32_20960	RFC60325.1	ABC transporter permease
DZC32_20955	RFC60324.1	ABC transporter substrate-binding protein
DZC32_20950	RFC60323.1	enolase
DZC32_20945	RFC60322.1	HAD family hydrolase
DZC32_20940	RFC60321.1	D-arabinitol transporter
xylB	RFC60320.1	xylulokinase
DZC32_20930	RFC60319.1	mannitol dehydrogenase family protein
DZC32_20925	RFC60318.1	cytochrome C biogenesis protein CcdA
DZC32_20920	RFC60317.1	LacI family DNA-binding transcriptional regulator
DZC32_20915	RFC61670.1	SDR family oxidoreductase
DZC32_20910	RFC60316.1	ribulokinase
DZC32_20905	RFC60315.1	ribitol transporter
DZC32_20900	RFC60314.1	class I fructose-bisphosphate aldolase
thiD	RFC60313.1	bifunctional hydroxymethylpyrimidine kinase/phosphomethylpyrimidine kinase
DZC32_20890	RFC60312.1	hydroxyethylthiazole kinase
DZC32_20885	RFC60311.1	universal stress protein A
DZC32_20880	RFC60310.1	LysR family transcriptional regulator
DZC32_20875	RFC60309.1	adenine deaminase
DZC32_20870	RFC60308.1	NCS2 family permease
DZC32_20865	RFC60307.1	LysR family transcriptional regulator
DZC32_20860	RFC60306.1	nickel/cobalt homeostasis protein RcnB
DZC32_20855	RFC60305.1	N-acetyltransferase
apbC	RFC60304.1	iron-sulfur cluster carrier protein ApbC
DZC32_20845	RFC60303.1	methionine--tRNA ligase
DZC32_20840	RFC60302.1	DUF1456 family protein
yehT	RFC60301.1	two-component system response regulator YehT
DZC32_20830	RFC61669.1	sensor histidine kinase
DZC32_20825	RFC60300.1	protein YohO
DZC32_20820	RFC60299.1	ABC transporter permease
DZC32_20815	RFC60298.1	ABC transporter ATP-binding protein
DZC32_20810	RFC60297.1	ABC transporter permease
DZC32_20805	RFC60296.1	ABC transporter substrate-binding protein
bglX	RFC60295.1	beta-glucosidase BglX
DZC32_20795	RFC60294.1	D-lactate dehydrogenase
DZC32_20790	RFC60293.1	N-acetyltransferase
DZC32_20785	RFC60292.1	IS3-like element ISKpn1 family transposase
DZC32_20780	RFC61668.1	D-alanyl-D-alanine endopeptidase
DZC32_20775	RFC60291.1	YIP1 family protein
DZC32_20770	RFC60290.1	DedA family protein
mdtQ	RFC60289.1	multidrug resistance outer membrane protein MdtQ
DZC32_20760	RFC60288.1	6-phospho-beta-glucosidase
DZC32_20755	RFC60287.1	PTS beta-glucoside transporter subunit IIABC
bglG	RFC60286.1	transcriptional antiterminator BglG
DZC32_20745	RFC60285.1	carbohydrate porin
dusC	RFC60284.1	tRNA dihydrouridine(16) synthase DusC
DZC32_20735	RFC60283.1	hypothetical protein
DZC32_20730	RFC60282.1	CidB/LrgB family autolysis modulator
DZC32_20725	RFC60281.1	cytidine deaminase
sanA	RFC60280.1	outer membrane permeability protein SanA
mglC	RFC60279.1	galactose/methyl galactoside ABC transporter permease MglC
mglA	RFC60278.1	galactose/methyl galactoside ABC transporter ATP-binding protein MglA
mglB	RFC60277.1	galactose/glucose ABC transporter substrate-binding protein MglB
