# Supplementary material for: Recombination Drives Evolution of Carbapenem-Resistant Klebsiella pneumoniae Sequence Type 11 KL47 to KL64 in China
Source: Microbiol Spectr. 2023 Jan 9;11(1):e01107-22. doi: 10.1128/spectrum.01107-22 (PMC9927301; doi:10.1128/spectrum.01107-22)
Supplement: Supplemental file 4 — Table S4. Download spectrum.01107-22-s0004.xlsx, XLSX file, 0.04 MB [file spectrum.01107-22-s0004.xlsx]

## Sheet: Sheet1
Table S4. 456 open reading frames (ORFs) annotated by the RAST server in the ~485-kb region.
Gene/locus tag	protein id	product
mepS	QIQ36911.1	bifunctional murein DD-endopeptidase/murein LD-carboxypeptidase
E8Q43_08505	QIQ36912.1	phosphatase PAP2 family protein
E8Q43_08510	QIQ36913.1	GTP-binding protein
E8Q43_08515	QIQ36914.1	fructuronate reductase
uxuA	QIQ36915.1	mannonate dehydratase
yeiP	QIQ36916.1	elongation factor P-like protein YeiP
E8Q43_08530	QIQ36917.1	YkgJ family cysteine cluster protein
E8Q43_08535	QIQ36918.1	hypothetical protein
setB	QIQ36919.1	sugar efflux transporter SetB
E8Q43_08545	QIQ36920.1	glucose-inhibited division protein A
E8Q43_08550	QIQ36921.1	fused PTS fructose transporter subunit IIA/HPr protein
fruK	QIQ36922.1	1-phosphofructokinase
fruA	QIQ36923.1	PTS fructose transporter subunit IIBC
E8Q43_08565	QIQ36924.1	deoxyribonuclease IV
E8Q43_08570	QIQ36925.1	YeiH family protein
E8Q43_08575	QIQ36926.1	hypothetical protein
E8Q43_08580	QIQ36927.1	LysR family transcriptional regulator
E8Q43_08585	QIQ36928.1	amino acid permease
E8Q43_08590	None	hypothetical protein
E8Q43_08595	QIQ36929.1	hypothetical protein
cirA	QIQ36930.1	catecholate siderophore receptor CirA
fghA	QIQ36931.1	S-formylglutathione hydrolase
folE	QIQ36932.1	GTP cyclohydrolase I FolE
E8Q43_08615	QIQ36933.1	DUF418 family protein
galS	QIQ36934.1	HTH-type transcriptional regulator GalS
mglB	QIQ36935.1	galactose/glucose ABC transporter substrate-binding protein MglB
mglA	QIQ36936.1	galactose/methyl galactoside ABC transporter ATP-binding protein MglA
mglC	QIQ36937.1	galactose/methyl galactoside ABC transporter permease MglC
sanA	QIQ36938.1	outer membrane permeability protein SanA
cdd	QIQ36939.1	cytidine deaminase
E8Q43_08650	QIQ36940.1	CidB/LrgB family autolysis modulator
E8Q43_08655	QIQ36941.1	hypothetical protein
dusC	QIQ36942.1	tRNA dihydrouridine(16) synthase DusC
E8Q43_08665	QIQ36943.1	carbohydrate porin
bglG	QIQ36944.1	transcriptional antiterminator BglG
bglF	QIQ36945.1	PTS beta-glucoside transporter subunit IIABC
ascB	QIQ36946.1	6-phospho-beta-glucosidase
E8Q43_08685	QIQ36947.1	hypothetical protein
mdtQ	QIQ36948.1	multidrug resistance outer membrane protein MdtQ
E8Q43_08695	QIQ36949.1	DedA family protein
E8Q43_08700	QIQ36950.1	YIP1 family protein
E8Q43_08705	QIQ40384.1	D-alanyl-D-alanine endopeptidase
E8Q43_08710	QIQ36951.1	N-acetyltransferase
E8Q43_08715	QIQ36952.1	D-lactate dehydrogenase
bglX	QIQ36953.1	beta-glucosidase BglX
E8Q43_08725	QIQ36954.1	ABC transporter substrate-binding protein
E8Q43_08730	QIQ36955.1	ABC transporter permease
E8Q43_08735	QIQ36956.1	ABC transporter ATP-binding protein
E8Q43_08740	QIQ36957.1	ABC transporter permease
E8Q43_08745	QIQ36958.1	protein YohO
E8Q43_08750	QIQ36959.1	sensor histidine kinase
yehT	QIQ36960.1	two-component system response regulator BtsR
E8Q43_08760	QIQ36961.1	DUF1456 family protein
metG	QIQ40385.1	methionine--tRNA ligase
apbC	QIQ36962.1	iron-sulfur cluster carrier protein ApbC
E8Q43_08775	QIQ36963.1	N-acetyltransferase
E8Q43_08780	QIQ36964.1	nickel/cobalt homeostasis protein RcnB
E8Q43_08785	QIQ36965.1	LysR family transcriptional regulator
E8Q43_08790	QIQ36966.1	NCS2 family permease
E8Q43_08795	QIQ36967.1	adenine deaminase
E8Q43_08800	QIQ36968.1	LysR family transcriptional regulator
E8Q43_08805	QIQ36969.1	universal stress protein
thiM	QIQ36970.1	hydroxyethylthiazole kinase
thiD	QIQ36971.1	bifunctional hydroxymethylpyrimidine kinase/phosphomethylpyrimidine kinase
fbaB	QIQ36972.1	class I fructose-bisphosphate aldolase
E8Q43_08825	QIQ36973.1	MFS transporter
E8Q43_08830	QIQ36974.1	ribulokinase
E8Q43_08835	QIQ40386.1	SDR family oxidoreductase
E8Q43_08840	QIQ36975.1	LacI family DNA-binding transcriptional regulator
E8Q43_08845	QIQ36976.1	cytochrome C biogenesis protein CcdA
E8Q43_08850	QIQ36977.1	mannitol dehydrogenase family protein
xylB	QIQ36978.1	xylulokinase
E8Q43_08860	QIQ36979.1	MFS transporter
E8Q43_08865	QIQ36980.1	HAD family hydrolase
E8Q43_08870	QIQ36981.1	enolase
E8Q43_08875	QIQ36982.1	ABC transporter substrate-binding protein
E8Q43_08880	QIQ36983.1	ABC transporter permease
E8Q43_08885	QIQ36984.1	ABC transporter permease
E8Q43_08890	QIQ36985.1	ABC transporter ATP-binding protein
E8Q43_08895	QIQ36986.1	ABC transporter ATP-binding protein
yegS	QIQ40387.1	lipid kinase YegS
E8Q43_08905	QIQ36987.1	U32 family peptidase
baeR	QIQ36988.1	two-component system response regulator BaeR
baeS	QIQ36989.1	two-component system sensor histidine kinase BaeS
E8Q43_08920	QIQ36990.1	MFS transporter
E8Q43_08925	QIQ36991.1	multidrug transporter subunit MdtC
E8Q43_08930	QIQ36992.1	MdtB/MuxB family multidrug efflux RND transporter permease subunit
E8Q43_08935	QIQ36993.1	MdtA/MuxA family multidrug efflux RND transporter periplasmic adaptor subunit
E8Q43_08940	QIQ36994.1	dicarboxylate/amino acid:cation symporter
E8Q43_08945	QIQ36995.1	transcriptional regulator
E8Q43_08950	QIQ36996.1	response regulator transcription factor
E8Q43_08955	QIQ40388.1	histidine kinase
yegD	QIQ36997.1	molecular chaperone
alkA	QIQ36998.1	DNA-3-methyladenine glycosylase 2
E8Q43_08970	QIQ36999.1	uridine kinase
E8Q43_08975	QIQ37000.1	dCTP deaminase
asmA	QIQ37001.1	outer membrane assembly protein AsmA
E8Q43_08985	QIQ37002.1	TerC family protein
galF	QIQ37003.1	GalU regulator GalF
E8Q43_08995	QIQ37004.1	phosphatase PAP2 family protein
E8Q43_09000	None	IS5 family transposase
E8Q43_09005	QIQ37005.1	capsule assembly Wzi family protein
E8Q43_09010	QIQ37006.1	polysaccharide export protein
E8Q43_09015	QIQ37007.1	protein tyrosine phosphatase
E8Q43_09020	QIQ37008.1	polysaccharide biosynthesis tyrosine autokinase
E8Q43_09025	QIQ37009.1	lipopolysaccharide biosynthesis protein
E8Q43_09030	QIQ37010.1	polysaccharide pyruvyl transferase family protein
E8Q43_09035	QIQ37011.1	hypothetical protein
E8Q43_09040	QIQ37012.1	hypothetical protein
E8Q43_09045	QIQ37013.1	glycosyltransferase family 2 protein
E8Q43_09050	QIQ37014.1	hypothetical protein
E8Q43_09055	QIQ37015.1	glycosyltransferase family 1 protein
E8Q43_09060	QIQ37016.1	hypothetical protein
E8Q43_09065	QIQ37017.1	glycosyltransferase family 4 protein
wcaJ	QIQ37018.1	undecaprenyl-phosphate glucose phosphotransferase
gndA	QIQ37019.1	NADP-dependent phosphogluconate dehydrogenase
E8Q43_09080	QIQ37020.1	mannose-1-phosphate guanylyltransferase/mannose-6-phosphate isomerase
cpsG	QIQ37021.1	phosphomannomutase CpsG
rfbB	QIQ37022.1	dTDP-glucose 4,6-dehydratase
rfbA	QIQ37023.1	glucose-1-phosphate thymidylyltransferase RfbA
rfbD	QIQ37024.1	dTDP-4-dehydrorhamnose reductase
rfbC	QIQ37025.1	dTDP-4-dehydrorhamnose 3,5-epimerase
E8Q43_09110	QIQ37026.1	UDP-glucose 6-dehydrogenase
E8Q43_09115	QIQ40389.1	acyltransferase
E8Q43_09120	QIQ40390.1	transposase
E8Q43_09125	QIQ37027.1	hypothetical protein
E8Q43_09130	QIQ37028.1	NAD-dependent epimerase
E8Q43_09135	QIQ40391.1	ABC transporter permease
E8Q43_09140	QIQ37029.1	ABC transporter ATP-binding protein
E8Q43_09145	QIQ37030.1	DUF4422 domain-containing protein
glf	QIQ37031.1	UDP-galactopyranose mutase
E8Q43_09155	QIQ37032.1	glycosyltransferase
E8Q43_09160	QIQ40392.1	glycosyltransferase family 4 protein
E8Q43_09165	QIQ37033.1	glycosyltransferase
E8Q43_09170	QIQ37034.1	bifunctional phosphoribosyl-AMP cyclohydrolase/phosphoribosyl-ATP diphosphatase HisIE
hisF	QIQ37035.1	imidazole glycerol phosphate synthase subunit HisF
hisA	QIQ37036.1	1-(5-phosphoribosyl)-5-[(5- phosphoribosylamino)methylideneamino]imidazole-4- carboxamide isomerase
hisH	QIQ37037.1	imidazole glycerol phosphate synthase subunit HisH
hisB	QIQ37038.1	bifunctional histidinol-phosphatase/imidazoleglycerol-phosphate dehydratase HisB
hisC	QIQ37039.1	histidinol-phosphate transaminase
hisD	QIQ37040.1	histidinol dehydrogenase
hisG	QIQ37041.1	ATP phosphoribosyltransferase
E8Q43_09210	QIQ40393.1	his operon leader peptide
E8Q43_09215	QIQ37042.1	SDR family oxidoreductase
E8Q43_09220	QIQ37043.1	LysR family transcriptional regulator
yoeI	QIQ40394.1	membrane protein YoeI
plaP	QIQ37044.1	putrescine/proton symporter PlaP
E8Q43_09235	QIQ37045.1	ArsR family transcriptional regulator
fusA	QIQ37046.1	elongation factor G
sbcB	QIQ37047.1	exodeoxyribonuclease I
dacD	QIQ37048.1	serine-type D-Ala-D-Ala carboxypeptidase DacD
sbmC	QIQ37049.1	DNA gyrase inhibitor SbmC
E8Q43_09260	QIQ37050.1	FUSC family protein
E8Q43_09265	QIQ37051.1	DUF496 family protein
cobS	QIQ37052.1	adenosylcobinamide-GDP ribazoletransferase
cobT	QIQ37053.1	nicotinate-nucleotide--dimethylbenzimidazole phosphoribosyltransferase
E8Q43_09280	QIQ37054.1	adenosylhomocysteinase
E8Q43_09285	QIQ37055.1	HPP family protein
E8Q43_09290	QIQ37056.1	tautomerase family protein
E8Q43_09295	QIQ37057.1	LysR family transcriptional regulator
E8Q43_09300	QIQ37058.1	lipoate--protein ligase family protein
shiA	QIQ37059.1	shikimate transporter
E8Q43_09310	QIQ37060.1	hypothetical protein
E8Q43_09315	QIQ37061.1	oxidoreductase
E8Q43_09320	QIQ37062.1	EAL domain-containing protein
E8Q43_09325	QIQ37063.1	DUF1971 domain-containing protein
E8Q43_09330	QIQ37064.1	DUF1869 domain-containing protein
E8Q43_09335	QIQ37065.1	LysR family transcriptional regulator
E8Q43_09340	QIQ37066.1	hypothetical protein
E8Q43_09345	QIQ37067.1	alpha/beta hydrolase
E8Q43_09350	QIQ37068.1	sensor domain-containing diguanylate cyclase
E8Q43_09355	QIQ37069.1	phosphotransferase
E8Q43_09360	None	type II toxin-antitoxin system PemK/MazF family toxin
E8Q43_09370	QIQ37070.1	EmmdR/YeeO family multidrug/toxin efflux MATE transporter
E8Q43_09380	QIQ37071.1	AMP nucleosidase
pmrD	QIQ37072.1	signal transduction protein PmrD
E8Q43_09390	QIQ37073.1	alpha/beta fold hydrolase
E8Q43_09395	QIQ37074.1	nucleoside recognition family protein
E8Q43_09400	QIQ37075.1	oxidoreductase
E8Q43_09405	QIQ37076.1	TetR family transcriptional regulator
E8Q43_09410	QIQ37077.1	Na+/H+ antiporter
E8Q43_09415	QIQ37078.1	hypothetical protein
E8Q43_09420	None	helix-turn-helix domain-containing protein
E8Q43_09425	QIQ37079.1	hypothetical protein
E8Q43_09430	QIQ37080.1	hypothetical protein
E8Q43_09435	QIQ37081.1	hypothetical protein
E8Q43_09440	None	IS630 family transposase
E8Q43_09445	QIQ37082.1	reverse transcriptase
E8Q43_09450	QIQ37083.1	hypothetical protein
E8Q43_09455	QIQ40395.1	hypothetical protein
E8Q43_09460	QIQ37084.1	DUF4917 family protein
E8Q43_09465	QIQ37085.1	hypothetical protein
E8Q43_09470	QIQ37086.1	threonine transporter
E8Q43_09475	QIQ37087.1	hypothetical protein
E8Q43_09480	QIQ37088.1	restriction endonuclease
higA	None	addiction module antidote protein, HigA family
E8Q43_09490	QIQ37089.1	hypothetical protein
E8Q43_09495	QIQ37090.1	DUF1738 domain-containing protein
E8Q43_09500	QIQ37091.1	molybdopterin-guanine dinucleotide biosynthesis protein MobC
E8Q43_09505	QIQ37092.1	MFS transporter
E8Q43_09510	QIQ37093.1	hypothetical protein
E8Q43_09515	QIQ37094.1	hypothetical protein
E8Q43_09520	QIQ37095.1	dpoa decarboxylase
E8Q43_09525	QIQ37096.1	kikA from plasmid origin
E8Q43_09530	QIQ37097.1	Cag pathogenicity island protein Cag12
virB11	QIQ37098.1	P-type DNA transfer ATPase VirB11
E8Q43_09540	QIQ37099.1	type VI secretion protein
virB9	QIQ40396.1	P-type conjugative transfer protein VirB9
E8Q43_09550	QIQ37100.1	type IV secretion system protein
E8Q43_09555	QIQ37101.1	type IV secretion system protein
E8Q43_09560	QIQ37102.1	hypothetical protein
E8Q43_09565	QIQ37103.1	type IV secretion system protein VirB5
E8Q43_09570	QIQ37104.1	ATPase
E8Q43_09575	QIQ37105.1	TriB protein
E8Q43_09580	QIQ37106.1	type VI secretion protein
E8Q43_09585	QIQ37107.1	hypothetical protein
E8Q43_09590	QIQ37108.1	transcriptional regulator
E8Q43_09595	QIQ37109.1	TraR/DksA family transcriptional regulator
E8Q43_09600	QIQ37110.1	DUF2857 domain-containing protein
E8Q43_09605	QIQ37111.1	hypothetical protein
E8Q43_09610	QIQ37112.1	AlpA family transcriptional regulator
E8Q43_09615	QIQ40397.1	hypothetical protein
E8Q43_09620	None	hypothetical protein
fyuA	QIQ37113.1	siderophore yersiniabactin receptor FyuA
ybtE	QIQ37114.1	yersiniabactin biosynthesis salycil-AMP ligase YbtE
ybtT	QIQ37115.1	yersiniabactin biosynthesis thioesterase YbtT
ybtU	QIQ37116.1	yersiniabactin biosynthesis oxidoreductase YbtU
irp1	QIQ37117.1	yersiniabactin polyketide synthase HMWP1
irp2	QIQ37118.1	yersiniabactin non-ribosomal peptide synthetase HMWP2
ybtA	QIQ37119.1	yersiniabactin transcriptional regulator YbtA
ybtP	QIQ37120.1	yersiniabactin ABC transporter ATP-binding/permease protein YbtP
ybtQ	QIQ37121.1	yersiniabactin ABC transporter ATP-binding/permease protein YbtQ
ybtX	QIQ37122.1	yersiniabactin-associated zinc MFS transporter YbtX
ybtS	QIQ37123.1	yersiniabactin biosynthesis salicylate synthase YbtS
E8Q43_09680	QIQ37124.1	DUF4102 domain-containing protein
nac	QIQ37125.1	nitrogen assimilation transcriptional regulator
cbl	QIQ37126.1	HTH-type transcriptional regulator Cbl
ldtA	QIQ37127.1	L,D-transpeptidase
E8Q43_09705	QIQ37128.1	hypothetical protein
E8Q43_09710	QIQ37129.1	LysR family transcriptional regulator
mtfA	QIQ40398.1	DgsA anti-repressor MtfA
ompC	QIQ37130.1	porin OmpC
E8Q43_09735	QIQ37131.1	hypothetical protein
E8Q43_09740	QIQ37132.1	hypothetical protein
E8Q43_09745	QIQ37133.1	phosphohydrolase
E8Q43_09750	QIQ37134.1	DNA cytosine methyltransferase
E8Q43_09755	QIQ40399.1	very short patch repair endonuclease
yedA	QIQ37135.1	drug/metabolite exporter YedA
E8Q43_09765	QIQ37136.1	DUF808 domain-containing protein
yedQ	QIQ37137.1	cellulose biosynthesis regulator YedQ
E8Q43_09775	QIQ37138.1	DUF2525 domain-containing protein
dsrB	QIQ37139.1	protein DsrB
rcsA	QIQ37140.1	transcriptional regulator RcsA
E8Q43_09790	QIQ40400.1	lipoprotein
amyA	QIQ37141.1	alpha-amylase
tcyJ	QIQ37142.1	cystine ABC transporter substrate-binding protein
dcyD	QIQ37143.1	D-cysteine desulfhydrase
tcyL	QIQ37144.1	cystine ABC transporter permease
yecC	QIQ37145.1	L-cystine ABC transporter ATP-binding protein YecC
sdiA	QIQ37146.1	transcriptional regulator SdiA
E8Q43_09825	QIQ37147.1	DUF2594 family protein
uvrY	QIQ37148.1	two-component system response regulator UvrY
uvrC	QIQ37149.1	excinuclease ABC subunit UvrC
pgsA	QIQ37150.1	CDP-diacylglycerol--glycerol-3-phosphate 3-phosphatidyltransferase
E8Q43_09860	QIQ37151.1	dihydrodipicolinate synthase family protein
E8Q43_09865	QIQ37152.1	YecA family protein
tyrP	QIQ37153.1	tyrosine transporter TyrP
E8Q43_09875	QIQ37154.1	DUF2492 family protein
ftnA	QIQ37155.1	non-heme ferritin
E8Q43_09885	QIQ40401.1	hypothetical protein
E8Q43_09890	QIQ37156.1	hypothetical protein
E8Q43_09895	QIQ37157.1	MFS transporter
E8Q43_09900	QIQ37158.1	DUF2766 domain-containing protein
E8Q43_09905	QIQ37159.1	MFS transporter
E8Q43_09910	QIQ37160.1	succinate dehydrogenase
E8Q43_09915	QIQ37161.1	non-heme ferritin-like protein
E8Q43_09920	QIQ37162.1	hypothetical protein
E8Q43_09925	QIQ37163.1	arabinose ABC transporter substrate-binding protein
E8Q43_09930	QIQ37164.1	L-arabinose ABC transporter ATP-binding protein AraG
araH	QIQ40402.1	L-arabinose ABC transporter permease AraH
otsB	QIQ37165.1	trehalose-phosphatase
otsA	QIQ37166.1	alpha,alpha-trehalose-phosphate synthase
uspC	QIQ37167.1	universal stress protein UspC
E8Q43_09955	QIQ37168.1	MFS transporter
E8Q43_09960	QIQ37169.1	glycoside hydrolase family 105 protein
argS	QIQ37170.1	arginine--tRNA ligase
E8Q43_09970	QIQ37171.1	VOC family protein
cutC	QIQ37172.1	copper homeostasis protein CutC
cmoB	QIQ37173.1	tRNA 5-methoxyuridine(34)/uridine 5-oxyacetic acid(34) synthase CmoB
cmoA	QIQ37174.1	carboxy-S-adenosyl-L-methionine synthase CmoA
E8Q43_09990	QIQ37175.1	hypothetical protein
E8Q43_09995	QIQ37176.1	DUF72 domain-containing protein
E8Q43_10000	QIQ37177.1	hydrolase
aspS	QIQ37178.1	aspartate--tRNA ligase
nudB	QIQ37179.1	dihydroneopterin triphosphate diphosphatase
E8Q43_10015	QIQ37180.1	YebC/PmpR family DNA-binding transcriptional regulator
ruvC	QIQ37181.1	crossover junction endodeoxyribonuclease RuvC
ruvA	QIQ37182.1	Holliday junction branch migration protein RuvA
ruvB	QIQ37183.1	Holliday junction branch migration DNA helicase RuvB
znuB	QIQ37184.1	zinc ABC transporter permease subunit ZnuB
znuC	QIQ37185.1	zinc ABC transporter ATP-binding protein ZnuC
znuA	QIQ37186.1	zinc ABC transporter substrate-binding protein ZnuA
mepM	QIQ37187.1	murein DD-endopeptidase MepM
msbB	QIQ37188.1	lauroyl-Kdo(2)-lipid IV(A) myristoyltransferase
pyk	QIQ37189.1	pyruvate kinase
E8Q43_10065	QIQ37190.1	MurR/RpiR family transcriptional regulator
E8Q43_10070	QIQ37191.1	hypothetical protein
E8Q43_10075	QIQ37192.1	formate--tetrahydrofolate ligase
zwf	QIQ37193.1	glucose-6-phosphate dehydrogenase
edd	QIQ37194.1	phosphogluconate dehydratase
E8Q43_10090	QIQ37195.1	bifunctional 4-hydroxy-2-oxoglutarate aldolase/2-dehydro-3-deoxy-phosphogluconate aldolase
purT	QIQ37196.1	formate-dependent phosphoribosylglycinamide formyltransferase
E8Q43_10100	QIQ37197.1	LexA family transcriptional regulator
E8Q43_10105	QIQ37198.1	tellurite resistance TerB family protein
ptrB	QIQ37199.1	oligopeptidase B
exoX	QIQ37200.1	exodeoxyribonuclease X
E8Q43_10120	QIQ40403.1	DNA polymerase III subunit theta
yobA	QIQ37201.1	CopC domain-containing protein YobA
copD	QIQ37202.1	copper homeostasis membrane protein CopD
E8Q43_10135	QIQ40404.1	DUF2511 domain-containing protein
E8Q43_10140	None	hypothetical protein
E8Q43_10145	QIQ37203.1	DUF535 domain-containing protein
pphA	QIQ37204.1	protein-serine/threonine phosphatase
E8Q43_10155	QIQ37205.1	DUF1482 family protein
E8Q43_10160	QIQ37206.1	DUF1480 family protein
rsmF	QIQ37207.1	16S rRNA (cytosine(1407)-C(5))-methyltransferase RsmF
E8Q43_10170	QIQ37208.1	MCE family protein
E8Q43_10175	QIQ37209.1	paraquat-inducible protein A
E8Q43_10180	QIQ37210.1	GAF domain-containing protein
proQ	QIQ37211.1	RNA chaperone ProQ
E8Q43_10190	QIQ37212.1	carboxy terminal-processing peptidase
htpX	QIQ37213.1	protease HtpX
E8Q43_10200	QIQ37214.1	MFS transporter
E8Q43_10205	None	hypothetical protein
kdgR	QIQ37215.1	DNA-binding transcriptional regulator KdgR
E8Q43_10215	QIQ37216.1	hypothetical protein
mgrB	QIQ37217.1	PhoP/PhoQ regulator MgrB
E8Q43_10225	QIQ37218.1	hypothetical protein
E8Q43_10230	QIQ37219.1	succinate dehydrogenase
E8Q43_10235	None	hypothetical protein
E8Q43_10240	QIQ40405.1	DUF2627 domain-containing protein
cspE	QIQ37220.1	transcription antiterminator/RNA stability regulator CspE
ftsI	QIQ37221.1	peptidoglycan glycosyltransferase FtsI
rlmA	QIQ37222.1	23S rRNA (guanine(745)-N(1))-methyltransferase
mntP	QIQ37223.1	manganese efflux pump MntP
E8Q43_10265	QIQ37224.1	DUF986 domain-containing protein
E8Q43_10270	QIQ37225.1	PTS mannose transporter subunit IID
E8Q43_10275	QIQ37226.1	PTS mannose/fructose/sorbose transporter subunit IIC
manX	QIQ37227.1	PTS mannose transporter subunit IIAB
E8Q43_10285	QIQ37228.1	TerC family protein
E8Q43_10290	QIQ37229.1	EAL domain-containing protein
sdaA	QIQ37230.1	L-serine ammonia-lyase
E8Q43_10300	QIQ37231.1	CoA pyrophosphatase
pabB	QIQ37232.1	aminodeoxychorismate synthase component 1
E8Q43_10310	QIQ37233.1	YoaH family protein
E8Q43_10315	QIQ37234.1	RidA family protein
E8Q43_10320	QIQ37235.1	ATP-dependent DNA helicase
tsaB	QIQ37236.1	tRNA (adenosine(37)-N6)-threonylcarbamoyltransferase complex dimerization subunit type 1 TsaB
E8Q43_10330	QIQ37237.1	Slp family lipoprotein
fadD	QIQ40406.1	long-chain-fatty-acid--CoA ligase FadD
E8Q43_10340	QIQ37238.1	ribonuclease D
minE	QIQ37239.1	cell division topological specificity factor MinE
minD	QIQ37240.1	septum site-determining protein MinD
minC	QIQ37241.1	septum site-determining protein MinC
E8Q43_10360	QIQ37242.1	hypothetical protein
E8Q43_10365	QIQ37243.1	fumarylacetoacetate hydrolase family protein
E8Q43_10370	QIQ37244.1	YcgN family cysteine cluster protein
E8Q43_10375	QIQ37245.1	DUF1971 domain-containing protein
dsbB	QIQ37246.1	disulfide bond formation protein DsbB
nhaB	QIQ37247.1	sodium/proton antiporter NhaB
fadR	QIQ37248.1	fatty acid metabolism transcriptional regulator FadR
E8Q43_10395	QIQ37249.1	SpoVR family protein
E8Q43_10400	QIQ37250.1	D-amino acid dehydrogenase small subunit
alr	QIQ37251.1	alanine racemase
E8Q43_10410	QIQ37252.1	potassium/proton antiporter
ldcA	QIQ37253.1	muramoyltetrapeptide carboxypeptidase
emtA	QIQ37254.1	membrane-bound lytic murein transglycosylase EmtA
E8Q43_10425	QIQ37255.1	TonB-dependent siderophore receptor
E8Q43_10430	QIQ37256.1	alpha,alpha-trehalase
E8Q43_10435	QIQ37257.1	hypothetical protein
E8Q43_10440	QIQ37258.1	circularly permuted type 2 ATP-grasp protein
E8Q43_10445	QIQ37259.1	alpha-E domain-containing protein
E8Q43_10450	QIQ37260.1	transglutaminase family protein
E8Q43_10455	QIQ37261.1	peptidase
E8Q43_10460	QIQ37262.1	fatty acid desaturase
E8Q43_10465	QIQ37263.1	phosphate ABC transporter substrate-binding protein
E8Q43_10470	QIQ37264.1	nitrilotriacetate monooxygenase
E8Q43_10475	QIQ37265.1	hypothetical protein
tdcA	QIQ37266.1	transcriptional regulator TdcA
tdcB	QIQ37267.1	bifunctional threonine ammonia-lyase/L-serine ammonia-lyase TdcB
tdcC	QIQ37268.1	threonine/serine transporter TdcC
tdcD	QIQ37269.1	propionate kinase
pflB	QIQ37270.1	formate C-acetyltransferase
E8Q43_10505	QIQ37271.1	branched-chain amino acid ABC transporter substrate-binding protein
E8Q43_10510	QIQ37272.1	branched-chain amino acid ABC transporter permease
livM	QIQ37273.1	high-affinity branched-chain amino acid ABC transporter permease LivM
E8Q43_10520	QIQ37274.1	ATP-binding cassette domain-containing protein
E8Q43_10525	QIQ37275.1	ABC transporter ATP-binding protein
E8Q43_10530	QIQ37276.1	LysR family transcriptional regulator
pckA	QIQ37277.1	phosphoenolpyruvate carboxykinase (ATP)
E8Q43_10540	QIQ37278.1	GNAT family N-acetyltransferase
E8Q43_10545	QIQ37279.1	LysR family transcriptional regulator
E8Q43_10550	QIQ37280.1	MFS transporter
E8Q43_10555	QIQ40407.1	ABC transporter substrate-binding protein
E8Q43_10560	QIQ37281.1	LysR family transcriptional regulator
E8Q43_10565	QIQ37282.1	cold shock domain-containing protein
E8Q43_10570	QIQ37283.1	RluA family pseudouridine synthase
E8Q43_10575	QIQ37284.1	DUF2058 domain-containing protein
E8Q43_10580	QIQ37285.1	gamma-glutamylcyclotransferase
E8Q43_10585	QIQ37286.1	hypothetical protein
tssK	QIQ37287.1	type VI secretion system baseplate subunit TssK
E8Q43_10595	QIQ37288.1	DotU family type IV/VI secretion system protein
E8Q43_10600	QIQ37289.1	OmpA family protein
vgrG	QIQ37290.1	type VI secretion system tip protein VgrG
E8Q43_10610	QIQ37291.1	S-type Pyocin
E8Q43_10615	QIQ37292.1	hypothetical protein
E8Q43_10620	QIQ37293.1	hypothetical protein
E8Q43_10625	QIQ37294.1	hypothetical protein
E8Q43_10630	None	type VI secretion system tip protein VgrG
E8Q43_10635	QIQ37295.1	S-type Pyocin
E8Q43_10640	QIQ37296.1	hypothetical protein
E8Q43_10645	QIQ37297.1	hypothetical protein
E8Q43_10650	QIQ37298.1	hypothetical protein
E8Q43_10655	QIQ37299.1	hypothetical protein
E8Q43_10660	QIQ37300.1	formylglycine-generating enzyme family protein
E8Q43_10665	QIQ37301.1	formylglycine-generating enzyme family protein
E8Q43_10670	QIQ37302.1	formylglycine-generating enzyme family protein
E8Q43_10675	QIQ37303.1	formylglycine-generating enzyme family protein
E8Q43_10680	QIQ37304.1	hypothetical protein
E8Q43_10685	QIQ37305.1	hypothetical protein
E8Q43_10690	QIQ37306.1	PAAR domain-containing protein
E8Q43_10695	QIQ37307.1	type VI secretion protein
E8Q43_10700	QIQ37308.1	type VI secretion protein VasK
tssF	QIQ37309.1	type VI secretion system baseplate subunit TssF
tssG	QIQ40408.1	type VI secretion system baseplate subunit TssG
tssJ	QIQ37310.1	type VI secretion system lipoprotein TssJ
tssE	QIQ37311.1	type VI secretion system baseplate subunit TssE
E8Q43_10725	QIQ37312.1	hypothetical protein
E8Q43_10730	QIQ37313.1	sugar ABC transporter substrate-binding protein
E8Q43_10735	QIQ37314.1	DUF1869 domain-containing protein
ychF	QIQ37315.1	redox-regulated ATPase YchF
E8Q43_10745	QIQ37316.1	aminoacyl-tRNA hydrolase
ychH	QIQ37317.1	stress-induced protein YchH
E8Q43_10755	QIQ37318.1	MerR family transcriptional regulator
dauA	QIQ37319.1	C4-dicarboxylic acid transporter DauA
E8Q43_10765	QIQ37320.1	ribose-phosphate pyrophosphokinase
ispE	QIQ37321.1	4-(cytidine 5'-diphospho)-2-C-methyl-D-erythritol kinase
lolB	QIQ37322.1	lipoprotein localization protein LolB
hemA	QIQ37323.1	glutamyl-tRNA reductase
prfA	QIQ37324.1	peptide chain release factor 1
prmC	QIQ40409.1	peptide chain release factor N(5)-glutamine methyltransferase
E8Q43_10795	QIQ37325.1	SirB family protein
E8Q43_10800	QIQ37326.1	tetratricopeptide repeat-containing protein
kdsA	QIQ37327.1	3-deoxy-8-phosphooctulonate synthase
chaA	QIQ37328.1	sodium-potassium/proton antiporter ChaA
chaB	QIQ37329.1	putative cation transport regulator ChaB
